# Supplementary material for: Co-expression network analysis of environmental canalization in the ascidian Ciona
Source: BMC Ecol Evol. 2022 Apr 28;22:53. doi: 10.1186/s12862-022-02006-9 (PMC9052645; doi:10.1186/s12862-022-02006-9)
Supplement: Supplementary file 2 — Additional file 2: Table S4. Summary of MDBGs. [file 12862_2022_2006_MOESM2_ESM.csv]

Geneid	Annotation_tblastx	E-val	logFC	logCPM	PValue	ABHvsBAH_FDR	glmTPM_BetaEstimate	glmTPM_StdError	glmTPM_zvalue	glmTPM_pvalue	Connectivity	Length	Module	ABH1	ABH5	ABH6	BAH4	BAH7	BAH8	AI	average_ABH	average_BAH	ABH_BAH
KY2019:KY.UAContig33.6	28S rRNA	3.00E-33	-1.502004506	5.276041364	1.51E-05	0.001198894	0.011541988	0.00349277	3.304537249	0.029806457	528	216	23	550.6932701	622.072718	666.3469355	177.7255532	141.5384537	275.2521676	#N/A	613.0376412	198.1720582	414.865583
KY2019:KY.UAContig47.11	28S rRNA	3.00E-33	-1.375996332	5.218694502	8.52E-05	0.004479729	0.0136872	0.004016937	3.407372224	0.027092807	510	216	23	532.2870813	579.7616991	614.2563469	212.9455561	131.2536526	264.093296	#N/A	575.4350424	202.7641682	372.6708742
KY2019:KY.UAContig7.13	28S rRNA	3.00E-33	-1.401730045	5.167250727	3.61E-05	0.002371161	0.013255806	0.0043635	3.037883611	0.038481937	552	216	23	524.3276483	569.1839444	580.7327008	188.5624772	141.5384537	249.7461753	#N/A	558.0814312	193.2823687	364.7990624
KY2019:KY.UAContig36.20	28S rRNA	3.00E-33	-1.394835547	5.161764047	0.000120839	0.005608856	0.014314671	0.004526064	3.162719354	0.034094972	480	216	23	523.8301837	532.4136542	608.5831145	217.2803257	116.0713271	245.4951765	#N/A	554.9423175	192.9489431	361.9933744
KY2019:KY.UAContig7.31	28S rRNA	3.00E-33	-1.255677898	5.197281826	0.000128439	0.005856815	0.014831444	0.005255239	2.822220849	0.04772035	555	216	23	510.3986406	577.7468887	572.9964748	225.4080187	160.1490463	250.8089249	#N/A	553.7140014	212.1219966	341.5920047
KY2019:KY.Chr2.1529	leucine aminopeptidase 3 (LAP3)	8.11E-25	-1.128852428	5.993029292	0.001036697	0.028644979	0.10158258	0.027722892	3.66421298	0.021500372	414	2584	1	77.05464241	80.50508766	77.47243567	42.12308994	17.11252626	38.82162073	0.259095272	78.34405525	32.68574564	45.6583096
KY2019:KY.Chr6.691	glycosylated lysosomal membrane protein (GLMP)	6.72E-11	-1.063825109	5.427120975	0.000907733	0.025801609	0.192903428	0.063133372	3.055490673	0.037824698	435	2717	23	44.13574437	58.78470807	45.92191882	23.86436641	16.39165529	24.79723181	0.273538172	49.61412375	21.68441784	27.92970592
KY2019:KY.Chr14.407	interferon regulatory factor 2 (IRF2)	3.62E-18	-1.618312854	4.419464823	0.000115857	0.005433677	0.25608041	0.07982756	3.207919783	0.032653513	475	3086	23	20.82193861	28.55729355	23.10338921	5.233749673	5.17620396	11.19503132	0.509049398	24.16087379	7.201661651	16.95921214
KY2019:KY.Chr7.688	serine protease 27 (PRSS27)	2.44E-34	-1.598151711	4.558762149	9.39E-05	0.004714641	0.258508267	0.089051565	2.902905391	0.043989643	427	3556	23	23.23702295	20.25462401	25.46950096	4.871130282	5.265527305	10.74823666	0.876034831	22.98704931	6.961631416	16.02541789
KY2019:KY.Chr8.798	solute carrier organic anion transporter family member 1C1 (SLCO5A1)	1.48E-09	-1.527801799	3.692941323	0.001483041	0.036607688	0.387770116	0.121293649	3.19695318	0.032996536	370	2143	23	17.4992387	26.50185543	17.9344708	8.137553924	3.406099063	8.033852005	#N/A	20.64518831	6.525834997	14.11935331
KY2019:KY.Chr9.613	DnaJ heat shock protein family (Hsp40) member C10	0	-1.074409295	7.369564463	6.47E-05	0.003636545	0.037173059	0.011260101	3.301307721	0.029896762	453	2717	23	194.9724191	187.886819	191.1089854	70.60234032	65.64449127	113.3406694	0.629014005	191.3227412	83.19583366	108.1269075
KY2019:KY.Chr2.2295	Catalase-like	0	-0.989715877	6.798779827	0.00075585	0.022567068	0.037531456	0.011268213	3.330737153	0.029085659	378	1938	23	182.0812705	180.7715358	168.5970349	65.70598115	61.29941624	117.9750854	0.515594393	177.1499471	81.66016093	95.48978614
KY2019:KY.Chr8.888	No significant hits	0	-1.334448436	5.624646988	2.63E-05	0.001867891	0.087491277	0.027681988	3.160585033	0.034164869	526	1731	23	84.54655945	97.67465709	101.1045637	36.37600408	23.95627856	42.43631312	0.62397386	94.44192675	34.25619859	60.18572816
KY2019:KY.Chr9.550	No significant hits	0	-1.47197806	4.574453681	0.000171148	0.007403377	0.085998945	0.028771949	2.988985725	0.040378557	494	1172	23	70.22909263	75.0087102	61.97429946	17.17633957	17.69126202	33.49293708	0.134754023	69.07070076	22.78684622	46.28385454
KY2019:KY.Chr2.1046	galactocerebrosidase	0	-0.806077431	6.142155212	0.002135359	0.04643646	0.108224724	0.038032581	2.845579258	0.046603702	569	2462	23	81.65854517	89.35545103	82.6688966	41.2155245	40.69043058	50.95500547	0.498416477	84.56096427	44.28698685	40.27397742
