# Supplementary material for: Co-expression network analysis of environmental canalization in the ascidian Ciona
Source: BMC Ecol Evol. 2022 Apr 28;22:53. doi: 10.1186/s12862-022-02006-9 (PMC9052645; doi:10.1186/s12862-022-02006-9)
Supplement: Supplementary file 3 — Additional file 3: Table S5. Module size. [file 12862_2022_2006_MOESM3_ESM.csv]

Module	Size
1	926
2	1964
3	1405
4	373
5	101
6	21
7	159
8	62
9	1161
10	519
11	337
12	342
13	265
14	202
15	632
16	367
17	692
18	624
19	1027
20	171
21	444
22	444
23	3485
24	1351
total	17074
