# Supplementary material for: Co-expression network analysis of environmental canalization in the ascidian Ciona
Source: BMC Ecol Evol. 2022 Apr 28;22:53. doi: 10.1186/s12862-022-02006-9 (PMC9052645; doi:10.1186/s12862-022-02006-9)
Supplement: Supplementary file 4 — Additional file 4: Table S6. Connectivity of each gene. [file 12862_2022_2006_MOESM4_ESM.csv]

Geneid	connectivity	moduleColor	Module
KY2019:KY.Chr1.1029	9.11E+01	black	1
KY2019:KY.Chr1.1053	1.53E+02	black	1
KY2019:KY.Chr1.1078	5.97E+01	black	1
KY2019:KY.Chr1.1080	2.94E+02	black	1
KY2019:KY.Chr1.1112	9.93E+01	black	1
KY2019:KY.Chr1.1179	2.72E+02	black	1
KY2019:KY.Chr1.1197	2.84E+02	black	1
KY2019:KY.Chr1.1198	3.46E+02	black	1
KY2019:KY.Chr1.1210	1.68E+02	black	1
KY2019:KY.Chr1.1211	3.45E+02	black	1
KY2019:KY.Chr1.1212	4.43E+02	black	1
KY2019:KY.Chr1.1224	2.39E+02	black	1
KY2019:KY.Chr1.1237	1.41E+02	black	1
KY2019:KY.Chr1.1239	2.15E+02	black	1
KY2019:KY.Chr1.1242	1.63E+02	black	1
KY2019:KY.Chr1.1254	1.64E+02	black	1
KY2019:KY.Chr1.1255	1.69E+02	black	1
KY2019:KY.Chr1.1263	2.09E+02	black	1
KY2019:KY.Chr1.1279	7.28E+01	black	1
KY2019:KY.Chr1.1309	2.04E+02	black	1
KY2019:KY.Chr1.1320	9.78E+01	black	1
KY2019:KY.Chr1.1325	2.50E+02	black	1
KY2019:KY.Chr1.133	2.22E+02	black	1
KY2019:KY.Chr1.1341	2.90E+02	black	1
KY2019:KY.Chr1.1349	1.41E+02	black	1
KY2019:KY.Chr1.1354	2.94E+02	black	1
KY2019:KY.Chr1.1382	3.28E+02	black	1
KY2019:KY.Chr1.1390	1.29E+02	black	1
KY2019:KY.Chr1.140	1.56E+02	black	1
KY2019:KY.Chr1.1402	2.25E+02	black	1
KY2019:KY.Chr1.1442	1.49E+02	black	1
KY2019:KY.Chr1.1476	1.62E+02	black	1
KY2019:KY.Chr1.1495	2.50E+02	black	1
KY2019:KY.Chr1.1515	8.33E+01	black	1
KY2019:KY.Chr1.1532	3.57E+02	black	1
KY2019:KY.Chr1.1534	1.38E+02	black	1
KY2019:KY.Chr1.1547	1.63E+02	black	1
KY2019:KY.Chr1.1569	2.35E+02	black	1
KY2019:KY.Chr1.1579	1.82E+02	black	1
KY2019:KY.Chr1.1614	2.61E+02	black	1
KY2019:KY.Chr1.1636	1.05E+02	black	1
KY2019:KY.Chr1.1649	3.52E+02	black	1
KY2019:KY.Chr1.1666	1.81E+02	black	1
KY2019:KY.Chr1.1667	4.22E+02	black	1
KY2019:KY.Chr1.1697	2.96E+02	black	1
KY2019:KY.Chr1.1698	8.26E+01	black	1
KY2019:KY.Chr1.174	1.39E+02	black	1
KY2019:KY.Chr1.1766	2.02E+02	black	1
KY2019:KY.Chr1.1767	2.24E+02	black	1
KY2019:KY.Chr1.179	2.18E+02	black	1
KY2019:KY.Chr1.1792	3.00E+02	black	1
KY2019:KY.Chr1.1801	3.00E+02	black	1
KY2019:KY.Chr1.1815	3.34E+02	black	1
KY2019:KY.Chr1.1835	8.77E+01	black	1
KY2019:KY.Chr1.1840	2.12E+02	black	1
KY2019:KY.Chr1.1846	1.36E+02	black	1
KY2019:KY.Chr1.1937	2.12E+02	black	1
KY2019:KY.Chr1.1945	2.85E+02	black	1
KY2019:KY.Chr1.1966	2.37E+02	black	1
KY2019:KY.Chr1.1983	7.64E+01	black	1
KY2019:KY.Chr1.2020	2.41E+02	black	1
KY2019:KY.Chr1.2027	2.34E+02	black	1
KY2019:KY.Chr1.2059	9.25E+01	black	1
KY2019:KY.Chr1.2063	3.54E+02	black	1
KY2019:KY.Chr1.2070	4.91E+02	black	1
KY2019:KY.Chr1.2100	2.31E+02	black	1
KY2019:KY.Chr1.2112	1.00E+02	black	1
KY2019:KY.Chr1.2131	4.57E+02	black	1
KY2019:KY.Chr1.2161	2.19E+02	black	1
KY2019:KY.Chr1.2170	4.19E+02	black	1
KY2019:KY.Chr1.2171	5.65E+01	black	1
KY2019:KY.Chr1.2238	2.37E+02	black	1
KY2019:KY.Chr1.227	2.56E+02	black	1
KY2019:KY.Chr1.228	2.30E+02	black	1
KY2019:KY.Chr1.2284	2.33E+02	black	1
KY2019:KY.Chr1.2316	2.60E+02	black	1
KY2019:KY.Chr1.2348	6.29E+01	black	1
KY2019:KY.Chr1.2371	1.23E+02	black	1
KY2019:KY.Chr1.2402	2.67E+02	black	1
KY2019:KY.Chr1.241	2.96E+02	black	1
KY2019:KY.Chr1.2438	8.64E+01	black	1
KY2019:KY.Chr1.2468	2.19E+02	black	1
KY2019:KY.Chr1.2477	2.60E+02	black	1
KY2019:KY.Chr1.2481	3.34E+02	black	1
KY2019:KY.Chr1.2498	2.26E+02	black	1
KY2019:KY.Chr1.2503	1.80E+02	black	1
KY2019:KY.Chr1.2538	1.64E+02	black	1
KY2019:KY.Chr1.2550	1.62E+02	black	1
KY2019:KY.Chr1.2553	1.19E+02	black	1
KY2019:KY.Chr1.2563	6.16E+01	black	1
KY2019:KY.Chr1.2570	1.22E+02	black	1
KY2019:KY.Chr1.2623	1.74E+02	black	1
KY2019:KY.Chr1.508	3.33E+02	black	1
KY2019:KY.Chr1.519	1.74E+02	black	1
KY2019:KY.Chr1.539	1.28E+02	black	1
KY2019:KY.Chr1.547	9.92E+01	black	1
KY2019:KY.Chr1.575	2.62E+02	black	1
KY2019:KY.Chr1.610	1.25E+02	black	1
KY2019:KY.Chr1.653	2.49E+02	black	1
KY2019:KY.Chr1.654	4.45E+02	black	1
KY2019:KY.Chr1.655	1.62E+02	black	1
KY2019:KY.Chr1.664	1.15E+02	black	1
KY2019:KY.Chr1.671	4.68E+02	black	1
KY2019:KY.Chr1.680	3.11E+02	black	1
KY2019:KY.Chr1.694	3.46E+02	black	1
KY2019:KY.Chr1.779	1.83E+02	black	1
KY2019:KY.Chr1.852	4.72E+02	black	1
KY2019:KY.Chr1.887	2.79E+02	black	1
KY2019:KY.Chr1.964	7.34E+01	black	1
KY2019:KY.Chr1.972	1.85E+02	black	1
KY2019:KY.Chr1.976	2.57E+02	black	1
KY2019:KY.Chr1.979	2.07E+02	black	1
KY2019:KY.Chr10.1013	8.21E+01	black	1
KY2019:KY.Chr10.1031	3.26E+02	black	1
KY2019:KY.Chr10.1062	3.11E+02	black	1
KY2019:KY.Chr10.1112	1.82E+02	black	1
KY2019:KY.Chr10.1140	2.62E+02	black	1
KY2019:KY.Chr10.1148	4.97E+02	black	1
KY2019:KY.Chr10.1168	4.70E+02	black	1
KY2019:KY.Chr10.1172	3.75E+02	black	1
KY2019:KY.Chr10.1185	1.17E+02	black	1
KY2019:KY.Chr10.1191	1.79E+02	black	1
KY2019:KY.Chr10.1218	3.60E+02	black	1
KY2019:KY.Chr10.1249	1.56E+02	black	1
KY2019:KY.Chr10.1270	2.12E+02	black	1
KY2019:KY.Chr10.1302	1.91E+02	black	1
KY2019:KY.Chr10.1306	2.54E+02	black	1
KY2019:KY.Chr10.1310	2.80E+02	black	1
KY2019:KY.Chr10.1312	4.21E+02	black	1
KY2019:KY.Chr10.1336	2.11E+02	black	1
KY2019:KY.Chr10.1351	3.73E+02	black	1
KY2019:KY.Chr10.1364	3.60E+02	black	1
KY2019:KY.Chr10.1379	3.29E+02	black	1
KY2019:KY.Chr10.141	1.24E+02	black	1
KY2019:KY.Chr10.1414	2.16E+02	black	1
KY2019:KY.Chr10.182	1.76E+02	black	1
KY2019:KY.Chr10.185	3.21E+02	black	1
KY2019:KY.Chr10.219	2.79E+02	black	1
KY2019:KY.Chr10.234	1.37E+02	black	1
KY2019:KY.Chr10.235	4.10E+02	black	1
KY2019:KY.Chr10.242	2.24E+02	black	1
KY2019:KY.Chr10.244	2.37E+02	black	1
KY2019:KY.Chr10.256	2.33E+02	black	1
KY2019:KY.Chr10.288	2.63E+02	black	1
KY2019:KY.Chr10.310	6.42E+01	black	1
KY2019:KY.Chr10.316	2.94E+02	black	1
KY2019:KY.Chr10.52	6.58E+01	black	1
KY2019:KY.Chr10.581	1.99E+02	black	1
KY2019:KY.Chr10.61	1.70E+02	black	1
KY2019:KY.Chr10.659	5.55E+01	black	1
KY2019:KY.Chr10.722	2.72E+02	black	1
KY2019:KY.Chr10.745	6.19E+01	black	1
KY2019:KY.Chr10.755	1.48E+02	black	1
KY2019:KY.Chr10.774	1.66E+02	black	1
KY2019:KY.Chr10.787	3.54E+02	black	1
KY2019:KY.Chr10.798	2.62E+02	black	1
KY2019:KY.Chr10.827	9.80E+01	black	1
KY2019:KY.Chr10.852	3.81E+02	black	1
KY2019:KY.Chr10.872	1.09E+02	black	1
KY2019:KY.Chr10.877	1.03E+02	black	1
KY2019:KY.Chr10.890	5.05E+02	black	1
KY2019:KY.Chr10.956	1.33E+02	black	1
KY2019:KY.Chr10.996	2.01E+02	black	1
KY2019:KY.Chr11.1	1.52E+02	black	1
KY2019:KY.Chr11.1010	1.81E+02	black	1
KY2019:KY.Chr11.1015	1.69E+02	black	1
KY2019:KY.Chr11.1041	1.91E+02	black	1
KY2019:KY.Chr11.1046	1.85E+02	black	1
KY2019:KY.Chr11.106	3.14E+02	black	1
KY2019:KY.Chr11.1070	8.84E+01	black	1
KY2019:KY.Chr11.1121	1.73E+02	black	1
KY2019:KY.Chr11.1122	4.52E+02	black	1
KY2019:KY.Chr11.1125	3.50E+02	black	1
KY2019:KY.Chr11.1133	1.62E+02	black	1
KY2019:KY.Chr11.1150	4.38E+02	black	1
KY2019:KY.Chr11.1152	3.95E+02	black	1
KY2019:KY.Chr11.1169	2.31E+02	black	1
KY2019:KY.Chr11.117	5.26E+01	black	1
KY2019:KY.Chr11.118	1.25E+02	black	1
KY2019:KY.Chr11.125	1.71E+02	black	1
KY2019:KY.Chr11.13	3.81E+02	black	1
KY2019:KY.Chr11.148	1.98E+02	black	1
KY2019:KY.Chr11.153	1.94E+02	black	1
KY2019:KY.Chr11.177	1.53E+02	black	1
KY2019:KY.Chr11.21	2.12E+02	black	1
KY2019:KY.Chr11.228	1.72E+02	black	1
KY2019:KY.Chr11.231	1.74E+02	black	1
KY2019:KY.Chr11.247	3.58E+02	black	1
KY2019:KY.Chr11.263	1.50E+02	black	1
KY2019:KY.Chr11.307	4.46E+02	black	1
KY2019:KY.Chr11.321	2.00E+02	black	1
KY2019:KY.Chr11.33	3.20E+02	black	1
KY2019:KY.Chr11.355	2.05E+02	black	1
KY2019:KY.Chr11.358	6.75E+01	black	1
KY2019:KY.Chr11.359	5.09E+02	black	1
KY2019:KY.Chr11.371	1.49E+02	black	1
KY2019:KY.Chr11.379	1.19E+02	black	1
KY2019:KY.Chr11.385	1.69E+02	black	1
KY2019:KY.Chr11.412	4.08E+02	black	1
KY2019:KY.Chr11.447	1.37E+02	black	1
KY2019:KY.Chr11.455	2.39E+02	black	1
KY2019:KY.Chr11.461	1.13E+02	black	1
KY2019:KY.Chr11.471	1.53E+02	black	1
KY2019:KY.Chr11.49	2.79E+02	black	1
KY2019:KY.Chr11.496	8.97E+01	black	1
KY2019:KY.Chr11.524	2.80E+02	black	1
KY2019:KY.Chr11.569	1.06E+02	black	1
KY2019:KY.Chr11.574	2.33E+02	black	1
KY2019:KY.Chr11.589	3.39E+02	black	1
KY2019:KY.Chr11.59	3.18E+02	black	1
KY2019:KY.Chr11.592	1.04E+02	black	1
KY2019:KY.Chr11.628	1.38E+02	black	1
KY2019:KY.Chr11.634	2.70E+02	black	1
KY2019:KY.Chr11.676	3.98E+02	black	1
KY2019:KY.Chr11.705	1.84E+02	black	1
KY2019:KY.Chr11.724	2.77E+02	black	1
KY2019:KY.Chr11.730	2.11E+02	black	1
KY2019:KY.Chr11.739	2.24E+02	black	1
KY2019:KY.Chr11.766	2.43E+02	black	1
KY2019:KY.Chr11.815	2.46E+02	black	1
KY2019:KY.Chr11.82	2.14E+02	black	1
KY2019:KY.Chr11.827	3.38E+02	black	1
KY2019:KY.Chr11.886	9.82E+01	black	1
KY2019:KY.Chr11.963	2.91E+02	black	1
KY2019:KY.Chr11.979	3.20E+02	black	1
KY2019:KY.Chr12.1007	5.93E+01	black	1
KY2019:KY.Chr12.1010	1.17E+02	black	1
KY2019:KY.Chr12.102	6.70E+01	black	1
KY2019:KY.Chr12.1035	2.57E+02	black	1
KY2019:KY.Chr12.1055	2.01E+02	black	1
KY2019:KY.Chr12.1064	2.01E+02	black	1
KY2019:KY.Chr12.1076	3.98E+02	black	1
KY2019:KY.Chr12.1078	3.40E+02	black	1
KY2019:KY.Chr12.1084	1.53E+02	black	1
KY2019:KY.Chr12.145	3.42E+02	black	1
KY2019:KY.Chr12.157	2.37E+02	black	1
KY2019:KY.Chr12.173	2.08E+02	black	1
KY2019:KY.Chr12.202	2.53E+02	black	1
KY2019:KY.Chr12.208	2.93E+02	black	1
KY2019:KY.Chr12.266	1.17E+02	black	1
KY2019:KY.Chr12.277	2.64E+02	black	1
KY2019:KY.Chr12.294	2.67E+02	black	1
KY2019:KY.Chr12.295	2.71E+02	black	1
KY2019:KY.Chr12.314	7.31E+01	black	1
KY2019:KY.Chr12.320	1.83E+02	black	1
KY2019:KY.Chr12.347	2.13E+02	black	1
KY2019:KY.Chr12.350	2.45E+02	black	1
KY2019:KY.Chr12.389	2.26E+02	black	1
KY2019:KY.Chr12.408	1.76E+02	black	1
KY2019:KY.Chr12.427	3.35E+02	black	1
KY2019:KY.Chr12.465	1.86E+02	black	1
KY2019:KY.Chr12.47	2.35E+02	black	1
KY2019:KY.Chr12.478	2.03E+02	black	1
KY2019:KY.Chr12.500	1.20E+02	black	1
KY2019:KY.Chr12.514	2.58E+02	black	1
KY2019:KY.Chr12.515	1.42E+02	black	1
KY2019:KY.Chr12.581	1.51E+02	black	1
KY2019:KY.Chr12.596	1.57E+02	black	1
KY2019:KY.Chr12.6	4.82E+01	black	1
KY2019:KY.Chr12.613	3.08E+02	black	1
KY2019:KY.Chr12.626	2.57E+02	black	1
KY2019:KY.Chr12.671	3.59E+02	black	1
KY2019:KY.Chr12.677	2.28E+02	black	1
KY2019:KY.Chr12.707	2.88E+02	black	1
KY2019:KY.Chr12.761	1.92E+02	black	1
KY2019:KY.Chr12.805	5.11E+02	black	1
KY2019:KY.Chr12.810	1.77E+02	black	1
KY2019:KY.Chr12.824	3.54E+02	black	1
KY2019:KY.Chr12.863	4.10E+02	black	1
KY2019:KY.Chr12.877	4.48E+02	black	1
KY2019:KY.Chr12.919	1.82E+02	black	1
KY2019:KY.Chr12.927	3.04E+02	black	1
KY2019:KY.Chr12.94	2.41E+02	black	1
KY2019:KY.Chr12.963	2.24E+02	black	1
KY2019:KY.Chr12.976	2.39E+02	black	1
KY2019:KY.Chr12.994	2.69E+02	black	1
KY2019:KY.Chr13.10	1.25E+02	black	1
KY2019:KY.Chr13.135	2.31E+02	black	1
KY2019:KY.Chr13.157	1.10E+02	black	1
KY2019:KY.Chr13.171	2.20E+02	black	1
KY2019:KY.Chr13.223	1.84E+02	black	1
KY2019:KY.Chr13.304	1.53E+02	black	1
KY2019:KY.Chr13.310	2.66E+02	black	1
KY2019:KY.Chr13.340	1.38E+02	black	1
KY2019:KY.Chr13.342	2.86E+02	black	1
KY2019:KY.Chr13.347	7.13E+01	black	1
KY2019:KY.Chr13.37	2.14E+02	black	1
KY2019:KY.Chr13.378	3.74E+02	black	1
KY2019:KY.Chr13.380	2.04E+02	black	1
KY2019:KY.Chr13.395	1.60E+02	black	1
KY2019:KY.Chr13.406	3.61E+02	black	1
KY2019:KY.Chr13.41	1.38E+02	black	1
KY2019:KY.Chr13.414	3.06E+02	black	1
KY2019:KY.Chr13.428	2.53E+02	black	1
KY2019:KY.Chr13.450	4.06E+02	black	1
KY2019:KY.Chr13.477	1.62E+02	black	1
KY2019:KY.Chr13.484	2.80E+02	black	1
KY2019:KY.Chr13.59	1.10E+02	black	1
KY2019:KY.Chr13.7	8.75E+01	black	1
KY2019:KY.Chr14.1034	1.61E+02	black	1
KY2019:KY.Chr14.1040	2.22E+02	black	1
KY2019:KY.Chr14.1043	6.32E+01	black	1
KY2019:KY.Chr14.1047	1.22E+02	black	1
KY2019:KY.Chr14.1048	3.83E+02	black	1
KY2019:KY.Chr14.1059	2.66E+02	black	1
KY2019:KY.Chr14.1061	3.37E+02	black	1
KY2019:KY.Chr14.1062	1.40E+02	black	1
KY2019:KY.Chr14.107	1.15E+02	black	1
KY2019:KY.Chr14.1144	2.08E+02	black	1
KY2019:KY.Chr14.1149	6.85E+01	black	1
KY2019:KY.Chr14.1175	2.39E+02	black	1
KY2019:KY.Chr14.1202	7.96E+01	black	1
KY2019:KY.Chr14.14	1.91E+02	black	1
KY2019:KY.Chr14.145	2.63E+02	black	1
KY2019:KY.Chr14.146	1.16E+02	black	1
KY2019:KY.Chr14.172	2.67E+02	black	1
KY2019:KY.Chr14.173	1.72E+02	black	1
KY2019:KY.Chr14.194	2.14E+02	black	1
KY2019:KY.Chr14.226	2.55E+02	black	1
KY2019:KY.Chr14.249	8.70E+01	black	1
KY2019:KY.Chr14.296	1.79E+02	black	1
KY2019:KY.Chr14.321	7.45E+01	black	1
KY2019:KY.Chr14.337	1.50E+02	black	1
KY2019:KY.Chr14.342	4.16E+02	black	1
KY2019:KY.Chr14.346	1.13E+02	black	1
KY2019:KY.Chr14.369	1.57E+02	black	1
KY2019:KY.Chr14.379	1.76E+02	black	1
KY2019:KY.Chr14.405	1.10E+02	black	1
KY2019:KY.Chr14.411	2.49E+02	black	1
KY2019:KY.Chr14.514	2.05E+02	black	1
KY2019:KY.Chr14.53	1.23E+02	black	1
KY2019:KY.Chr14.550	2.11E+02	black	1
KY2019:KY.Chr14.567	1.75E+02	black	1
KY2019:KY.Chr14.6	1.28E+02	black	1
KY2019:KY.Chr14.612	1.07E+02	black	1
KY2019:KY.Chr14.616	3.93E+02	black	1
KY2019:KY.Chr14.632	3.23E+02	black	1
KY2019:KY.Chr14.73	2.01E+02	black	1
KY2019:KY.Chr14.78	1.52E+02	black	1
KY2019:KY.Chr14.80	2.22E+02	black	1
KY2019:KY.Chr14.906	1.72E+02	black	1
KY2019:KY.Chr14.936	4.72E+02	black	1
KY2019:KY.Chr14.940	9.79E+01	black	1
KY2019:KY.Chr14.974	2.43E+02	black	1
KY2019:KY.Chr14.985	3.39E+02	black	1
KY2019:KY.Chr14.996	2.62E+02	black	1
KY2019:KY.Chr2.1001	1.38E+02	black	1
KY2019:KY.Chr2.1016	4.96E+02	black	1
KY2019:KY.Chr2.1021	1.28E+02	black	1
KY2019:KY.Chr2.1051	3.30E+02	black	1
KY2019:KY.Chr2.1061	1.59E+02	black	1
KY2019:KY.Chr2.1079	6.81E+01	black	1
KY2019:KY.Chr2.1082	3.79E+02	black	1
KY2019:KY.Chr2.1088	1.23E+02	black	1
KY2019:KY.Chr2.1098	2.51E+02	black	1
KY2019:KY.Chr2.1101	1.58E+02	black	1
KY2019:KY.Chr2.1104	7.09E+01	black	1
KY2019:KY.Chr2.1113	2.14E+02	black	1
KY2019:KY.Chr2.1134	1.84E+02	black	1
KY2019:KY.Chr2.1164	2.36E+02	black	1
KY2019:KY.Chr2.1172	2.06E+02	black	1
KY2019:KY.Chr2.1173	1.87E+02	black	1
KY2019:KY.Chr2.1225	1.47E+02	black	1
KY2019:KY.Chr2.1264	1.52E+02	black	1
KY2019:KY.Chr2.1273	2.29E+02	black	1
KY2019:KY.Chr2.1277	4.16E+02	black	1
KY2019:KY.Chr2.1299	3.97E+02	black	1
KY2019:KY.Chr2.1301	8.47E+01	black	1
KY2019:KY.Chr2.1302	2.86E+02	black	1
KY2019:KY.Chr2.1313	2.80E+02	black	1
KY2019:KY.Chr2.1321	1.25E+02	black	1
KY2019:KY.Chr2.1329	1.50E+02	black	1
KY2019:KY.Chr2.134	2.08E+02	black	1
KY2019:KY.Chr2.1362	2.13E+02	black	1
KY2019:KY.Chr2.1394	1.90E+02	black	1
KY2019:KY.Chr2.1397	2.57E+02	black	1
KY2019:KY.Chr2.1409	3.58E+02	black	1
KY2019:KY.Chr2.1410	3.70E+02	black	1
KY2019:KY.Chr2.144	2.21E+02	black	1
KY2019:KY.Chr2.1443	3.24E+02	black	1
KY2019:KY.Chr2.145	1.96E+02	black	1
KY2019:KY.Chr2.1450	3.33E+02	black	1
KY2019:KY.Chr2.1454	3.51E+02	black	1
KY2019:KY.Chr2.1462	8.22E+01	black	1
KY2019:KY.Chr2.1464	1.99E+02	black	1
KY2019:KY.Chr2.1470	2.38E+02	black	1
KY2019:KY.Chr2.1493	1.78E+02	black	1
KY2019:KY.Chr2.1494	1.61E+02	black	1
KY2019:KY.Chr2.1495	4.43E+02	black	1
KY2019:KY.Chr2.152	7.41E+01	black	1
KY2019:KY.Chr2.1529	4.14E+02	black	1
KY2019:KY.Chr2.1532	3.91E+02	black	1
KY2019:KY.Chr2.1568	2.34E+02	black	1
KY2019:KY.Chr2.1570	4.45E+02	black	1
KY2019:KY.Chr2.1595	3.85E+02	black	1
KY2019:KY.Chr2.1597	2.16E+02	black	1
KY2019:KY.Chr2.176	1.48E+02	black	1
KY2019:KY.Chr2.182	2.25E+02	black	1
KY2019:KY.Chr2.190	2.84E+02	black	1
KY2019:KY.Chr2.196	1.93E+02	black	1
KY2019:KY.Chr2.2022	1.80E+02	black	1
KY2019:KY.Chr2.2050	2.08E+02	black	1
KY2019:KY.Chr2.2051	2.69E+02	black	1
KY2019:KY.Chr2.2098	1.04E+02	black	1
KY2019:KY.Chr2.2111	2.15E+02	black	1
KY2019:KY.Chr2.2130	5.01E+02	black	1
KY2019:KY.Chr2.2138	1.15E+02	black	1
KY2019:KY.Chr2.2161	2.13E+02	black	1
KY2019:KY.Chr2.2167	1.01E+02	black	1
KY2019:KY.Chr2.2185	1.50E+02	black	1
KY2019:KY.Chr2.2217	3.60E+02	black	1
KY2019:KY.Chr2.2252	2.23E+02	black	1
KY2019:KY.Chr2.228	3.80E+02	black	1
KY2019:KY.Chr2.2282	2.21E+02	black	1
KY2019:KY.Chr2.384	2.91E+02	black	1
KY2019:KY.Chr2.392	2.44E+02	black	1
KY2019:KY.Chr2.4	8.03E+01	black	1
KY2019:KY.Chr2.424	2.89E+02	black	1
KY2019:KY.Chr2.445	2.78E+02	black	1
KY2019:KY.Chr2.461	3.34E+02	black	1
KY2019:KY.Chr2.488	2.67E+02	black	1
KY2019:KY.Chr2.540	2.56E+02	black	1
KY2019:KY.Chr2.750	5.02E+01	black	1
KY2019:KY.Chr2.762	2.37E+02	black	1
KY2019:KY.Chr2.8	2.46E+02	black	1
KY2019:KY.Chr2.816	2.21E+02	black	1
KY2019:KY.Chr2.869	1.62E+02	black	1
KY2019:KY.Chr2.890	1.28E+02	black	1
KY2019:KY.Chr2.914	4.71E+02	black	1
KY2019:KY.Chr2.932	2.04E+02	black	1
KY2019:KY.Chr2.944	1.54E+02	black	1
KY2019:KY.Chr2.982	2.55E+02	black	1
KY2019:KY.Chr2.985	2.88E+02	black	1
KY2019:KY.Chr3.1002	4.05E+02	black	1
KY2019:KY.Chr3.1009	1.63E+02	black	1
KY2019:KY.Chr3.1031	2.58E+02	black	1
KY2019:KY.Chr3.1046	1.86E+02	black	1
KY2019:KY.Chr3.1055	1.97E+02	black	1
KY2019:KY.Chr3.1057	1.99E+02	black	1
KY2019:KY.Chr3.1082	2.64E+02	black	1
KY2019:KY.Chr3.1084	3.90E+02	black	1
KY2019:KY.Chr3.1118	2.40E+02	black	1
KY2019:KY.Chr3.1130	3.13E+02	black	1
KY2019:KY.Chr3.1137	3.01E+02	black	1
KY2019:KY.Chr3.1138	1.01E+02	black	1
KY2019:KY.Chr3.1141	2.10E+02	black	1
KY2019:KY.Chr3.1162	2.39E+02	black	1
KY2019:KY.Chr3.124	3.75E+02	black	1
KY2019:KY.Chr3.1289	2.02E+02	black	1
KY2019:KY.Chr3.1302	1.26E+02	black	1
KY2019:KY.Chr3.1339	1.91E+02	black	1
KY2019:KY.Chr3.1340	2.33E+02	black	1
KY2019:KY.Chr3.1347	1.68E+02	black	1
KY2019:KY.Chr3.1369	2.42E+02	black	1
KY2019:KY.Chr3.1386	7.66E+01	black	1
KY2019:KY.Chr3.1395	2.48E+02	black	1
KY2019:KY.Chr3.1412	9.25E+01	black	1
KY2019:KY.Chr3.1414	7.68E+01	black	1
KY2019:KY.Chr3.1416	1.89E+02	black	1
KY2019:KY.Chr3.1438	2.30E+02	black	1
KY2019:KY.Chr3.1467	4.39E+02	black	1
KY2019:KY.Chr3.1473	1.61E+02	black	1
KY2019:KY.Chr3.1496	2.31E+02	black	1
KY2019:KY.Chr3.1533	1.51E+02	black	1
KY2019:KY.Chr3.154	2.47E+02	black	1
KY2019:KY.Chr3.1555	2.74E+02	black	1
KY2019:KY.Chr3.1558	3.31E+02	black	1
KY2019:KY.Chr3.157	3.35E+02	black	1
KY2019:KY.Chr3.1579	2.33E+02	black	1
KY2019:KY.Chr3.1591	2.14E+02	black	1
KY2019:KY.Chr3.1599	2.40E+02	black	1
KY2019:KY.Chr3.1606	2.12E+02	black	1
KY2019:KY.Chr3.1630	3.19E+02	black	1
KY2019:KY.Chr3.1642	1.23E+02	black	1
KY2019:KY.Chr3.1650	3.90E+02	black	1
KY2019:KY.Chr3.1665	9.40E+01	black	1
KY2019:KY.Chr3.1698	2.05E+02	black	1
KY2019:KY.Chr3.1735	2.56E+02	black	1
KY2019:KY.Chr3.181	1.93E+02	black	1
KY2019:KY.Chr3.189	2.39E+02	black	1
KY2019:KY.Chr3.2	6.08E+01	black	1
KY2019:KY.Chr3.218	3.14E+02	black	1
KY2019:KY.Chr3.242	1.52E+02	black	1
KY2019:KY.Chr3.256	3.54E+02	black	1
KY2019:KY.Chr3.268	2.11E+02	black	1
KY2019:KY.Chr3.273	2.57E+02	black	1
KY2019:KY.Chr3.294	3.16E+02	black	1
KY2019:KY.Chr3.300	2.74E+02	black	1
KY2019:KY.Chr3.324	1.37E+02	black	1
KY2019:KY.Chr3.344	8.99E+01	black	1
KY2019:KY.Chr3.35	2.62E+02	black	1
KY2019:KY.Chr3.364	2.27E+02	black	1
KY2019:KY.Chr3.37	2.71E+02	black	1
KY2019:KY.Chr3.38	2.51E+02	black	1
KY2019:KY.Chr3.394	2.22E+02	black	1
KY2019:KY.Chr3.407	2.55E+02	black	1
KY2019:KY.Chr3.418	2.01E+02	black	1
KY2019:KY.Chr3.419	2.27E+02	black	1
KY2019:KY.Chr3.443	2.39E+02	black	1
KY2019:KY.Chr3.445	3.31E+02	black	1
KY2019:KY.Chr3.447	2.64E+02	black	1
KY2019:KY.Chr3.465	1.54E+02	black	1
KY2019:KY.Chr3.475	1.63E+02	black	1
KY2019:KY.Chr3.504	1.47E+02	black	1
KY2019:KY.Chr3.515	1.51E+02	black	1
KY2019:KY.Chr3.524	1.50E+02	black	1
KY2019:KY.Chr3.535	2.26E+02	black	1
KY2019:KY.Chr3.590	2.04E+02	black	1
KY2019:KY.Chr3.621	2.73E+02	black	1
KY2019:KY.Chr3.631	2.02E+02	black	1
KY2019:KY.Chr3.65	2.32E+02	black	1
KY2019:KY.Chr3.66	1.77E+02	black	1
KY2019:KY.Chr3.687	1.21E+02	black	1
KY2019:KY.Chr3.703	3.71E+02	black	1
KY2019:KY.Chr3.732	3.05E+02	black	1
KY2019:KY.Chr3.754	3.04E+02	black	1
KY2019:KY.Chr3.795	2.38E+02	black	1
KY2019:KY.Chr3.8	1.72E+02	black	1
KY2019:KY.Chr3.822	3.45E+02	black	1
KY2019:KY.Chr3.860	2.01E+02	black	1
KY2019:KY.Chr3.874	4.28E+02	black	1
KY2019:KY.Chr3.877	1.06E+02	black	1
KY2019:KY.Chr3.901	1.81E+02	black	1
KY2019:KY.Chr3.909	2.33E+02	black	1
KY2019:KY.Chr3.910	2.32E+02	black	1
KY2019:KY.Chr3.913	2.39E+02	black	1
KY2019:KY.Chr3.933	2.69E+02	black	1
KY2019:KY.Chr3.968	3.59E+02	black	1
KY2019:KY.Chr3.977	1.98E+02	black	1
KY2019:KY.Chr4.1026	3.46E+02	black	1
KY2019:KY.Chr4.1044	2.59E+02	black	1
KY2019:KY.Chr4.1054	3.18E+02	black	1
KY2019:KY.Chr4.1067	2.22E+02	black	1
KY2019:KY.Chr4.1113	1.91E+02	black	1
KY2019:KY.Chr4.1152	2.46E+02	black	1
KY2019:KY.Chr4.1153	2.27E+02	black	1
KY2019:KY.Chr4.1155	1.61E+02	black	1
KY2019:KY.Chr4.1165	2.17E+02	black	1
KY2019:KY.Chr4.1168	2.34E+02	black	1
KY2019:KY.Chr4.1182	6.08E+01	black	1
KY2019:KY.Chr4.1200	1.51E+02	black	1
KY2019:KY.Chr4.1209	1.81E+02	black	1
KY2019:KY.Chr4.1210	2.07E+02	black	1
KY2019:KY.Chr4.1232	1.94E+02	black	1
KY2019:KY.Chr4.1254	3.60E+02	black	1
KY2019:KY.Chr4.1264	1.62E+02	black	1
KY2019:KY.Chr4.1284	1.55E+02	black	1
KY2019:KY.Chr4.1289	3.70E+02	black	1
KY2019:KY.Chr4.1290	1.54E+02	black	1
KY2019:KY.Chr4.1298	1.65E+02	black	1
KY2019:KY.Chr4.1306	2.26E+02	black	1
KY2019:KY.Chr4.1307	1.88E+02	black	1
KY2019:KY.Chr4.1316	1.82E+02	black	1
KY2019:KY.Chr4.1317	2.10E+02	black	1
KY2019:KY.Chr4.240	5.89E+02	black	1
KY2019:KY.Chr4.241	5.74E+01	black	1
KY2019:KY.Chr4.243	1.19E+02	black	1
KY2019:KY.Chr4.244	7.25E+01	black	1
KY2019:KY.Chr4.27	7.91E+01	black	1
KY2019:KY.Chr4.270	1.80E+02	black	1
KY2019:KY.Chr4.278	1.28E+02	black	1
KY2019:KY.Chr4.279	2.13E+02	black	1
KY2019:KY.Chr4.284	2.23E+02	black	1
KY2019:KY.Chr4.294	2.97E+02	black	1
KY2019:KY.Chr4.335	2.69E+02	black	1
KY2019:KY.Chr4.357	1.43E+02	black	1
KY2019:KY.Chr4.384	3.14E+02	black	1
KY2019:KY.Chr4.386	2.22E+02	black	1
KY2019:KY.Chr4.406	2.47E+02	black	1
KY2019:KY.Chr4.408	3.51E+02	black	1
KY2019:KY.Chr4.41	2.73E+02	black	1
KY2019:KY.Chr4.412	1.79E+02	black	1
KY2019:KY.Chr4.432	2.31E+02	black	1
KY2019:KY.Chr4.469	2.45E+02	black	1
KY2019:KY.Chr4.488	2.63E+02	black	1
KY2019:KY.Chr4.529	2.28E+02	black	1
KY2019:KY.Chr4.53	7.40E+01	black	1
KY2019:KY.Chr4.537	2.03E+02	black	1
KY2019:KY.Chr4.590	3.43E+02	black	1
KY2019:KY.Chr4.592	1.70E+02	black	1
KY2019:KY.Chr4.629	2.39E+02	black	1
KY2019:KY.Chr4.638	1.35E+02	black	1
KY2019:KY.Chr4.662	2.28E+02	black	1
KY2019:KY.Chr4.672	2.76E+02	black	1
KY2019:KY.Chr4.680	1.37E+02	black	1
KY2019:KY.Chr4.682	2.61E+02	black	1
KY2019:KY.Chr4.688	5.13E+01	black	1
KY2019:KY.Chr4.711	5.12E+01	black	1
KY2019:KY.Chr4.721	8.13E+01	black	1
KY2019:KY.Chr4.739	2.34E+02	black	1
KY2019:KY.Chr4.740	8.88E+01	black	1
KY2019:KY.Chr4.784	1.92E+02	black	1
KY2019:KY.Chr4.836	2.12E+02	black	1
KY2019:KY.Chr4.848	2.11E+02	black	1
KY2019:KY.Chr4.850	2.62E+02	black	1
KY2019:KY.Chr4.851	1.65E+02	black	1
KY2019:KY.Chr4.852	4.28E+02	black	1
KY2019:KY.Chr4.853	1.78E+02	black	1
KY2019:KY.Chr4.866	3.30E+02	black	1
KY2019:KY.Chr4.868	5.24E+01	black	1
KY2019:KY.Chr4.882	1.32E+02	black	1
KY2019:KY.Chr4.887	1.77E+02	black	1
KY2019:KY.Chr4.9	2.83E+02	black	1
KY2019:KY.Chr4.905	5.07E+01	black	1
KY2019:KY.Chr4.911	2.17E+02	black	1
KY2019:KY.Chr4.920	2.17E+02	black	1
KY2019:KY.Chr4.938	1.40E+02	black	1
KY2019:KY.Chr4.941	3.68E+02	black	1
KY2019:KY.Chr4.993	4.15E+02	black	1
KY2019:KY.Chr5.1006	2.22E+02	black	1
KY2019:KY.Chr5.1015	4.34E+02	black	1
KY2019:KY.Chr5.1043	2.03E+02	black	1
KY2019:KY.Chr5.1053	2.05E+02	black	1
KY2019:KY.Chr5.1106	4.54E+02	black	1
KY2019:KY.Chr5.124	1.19E+02	black	1
KY2019:KY.Chr5.125	3.24E+02	black	1
KY2019:KY.Chr5.17	2.11E+02	black	1
KY2019:KY.Chr5.181	2.39E+02	black	1
KY2019:KY.Chr5.188	3.47E+02	black	1
KY2019:KY.Chr5.215	1.90E+02	black	1
KY2019:KY.Chr5.223	1.66E+02	black	1
KY2019:KY.Chr5.243	1.71E+02	black	1
KY2019:KY.Chr5.245	1.79E+02	black	1
KY2019:KY.Chr5.270	2.47E+02	black	1
KY2019:KY.Chr5.281	2.54E+02	black	1
KY2019:KY.Chr5.294	8.96E+01	black	1
KY2019:KY.Chr5.344	2.00E+02	black	1
KY2019:KY.Chr5.346	2.52E+02	black	1
KY2019:KY.Chr5.352	3.55E+02	black	1
KY2019:KY.Chr5.355	2.46E+02	black	1
KY2019:KY.Chr5.356	2.67E+02	black	1
KY2019:KY.Chr5.369	2.13E+02	black	1
KY2019:KY.Chr5.413	2.28E+02	black	1
KY2019:KY.Chr5.430	3.93E+02	black	1
KY2019:KY.Chr5.464	2.66E+02	black	1
KY2019:KY.Chr5.486	3.46E+02	black	1
KY2019:KY.Chr5.497	4.34E+01	black	1
KY2019:KY.Chr5.522	3.92E+02	black	1
KY2019:KY.Chr5.525	1.15E+02	black	1
KY2019:KY.Chr5.535	1.50E+02	black	1
KY2019:KY.Chr5.587	1.71E+02	black	1
KY2019:KY.Chr5.607	3.96E+02	black	1
KY2019:KY.Chr5.616	2.28E+02	black	1
KY2019:KY.Chr5.619	8.59E+01	black	1
KY2019:KY.Chr5.620	1.04E+02	black	1
KY2019:KY.Chr5.623	2.07E+02	black	1
KY2019:KY.Chr5.641	1.25E+02	black	1
KY2019:KY.Chr5.68	2.96E+02	black	1
KY2019:KY.Chr5.689	2.32E+02	black	1
KY2019:KY.Chr5.741	5.73E+02	black	1
KY2019:KY.Chr5.742	1.40E+02	black	1
KY2019:KY.Chr5.759	2.47E+02	black	1
KY2019:KY.Chr5.776	1.71E+02	black	1
KY2019:KY.Chr5.79	2.41E+02	black	1
KY2019:KY.Chr5.808	2.39E+02	black	1
KY2019:KY.Chr5.820	2.10E+02	black	1
KY2019:KY.Chr5.844	2.85E+02	black	1
KY2019:KY.Chr5.863	2.10E+02	black	1
KY2019:KY.Chr5.871	2.27E+02	black	1
KY2019:KY.Chr5.876	3.52E+02	black	1
KY2019:KY.Chr5.887	4.09E+02	black	1
KY2019:KY.Chr5.89	1.96E+02	black	1
KY2019:KY.Chr5.942	2.12E+02	black	1
KY2019:KY.Chr5.943	1.62E+02	black	1
KY2019:KY.Chr5.944	1.53E+02	black	1
KY2019:KY.Chr5.969	1.64E+02	black	1
KY2019:KY.Chr6.10	1.83E+02	black	1
KY2019:KY.Chr6.121	4.16E+02	black	1
KY2019:KY.Chr6.146	2.94E+02	black	1
KY2019:KY.Chr6.167	3.74E+02	black	1
KY2019:KY.Chr6.178	2.56E+02	black	1
KY2019:KY.Chr6.188	4.30E+02	black	1
KY2019:KY.Chr6.254	1.62E+02	black	1
KY2019:KY.Chr6.272	1.90E+02	black	1
KY2019:KY.Chr6.284	1.76E+02	black	1
KY2019:KY.Chr6.317	1.91E+02	black	1
KY2019:KY.Chr6.345	2.28E+02	black	1
KY2019:KY.Chr6.348	1.14E+02	black	1
KY2019:KY.Chr6.351	4.31E+02	black	1
KY2019:KY.Chr6.385	1.52E+02	black	1
KY2019:KY.Chr6.40	9.15E+01	black	1
KY2019:KY.Chr6.402	6.63E+01	black	1
KY2019:KY.Chr6.439	9.25E+01	black	1
KY2019:KY.Chr6.449	3.13E+02	black	1
KY2019:KY.Chr6.452	2.65E+02	black	1
KY2019:KY.Chr6.478	1.61E+02	black	1
KY2019:KY.Chr6.503	1.94E+02	black	1
KY2019:KY.Chr6.524	1.92E+02	black	1
KY2019:KY.Chr6.53	6.98E+01	black	1
KY2019:KY.Chr6.536	3.07E+02	black	1
KY2019:KY.Chr6.541	2.00E+02	black	1
KY2019:KY.Chr6.547	2.07E+02	black	1
KY2019:KY.Chr6.55	3.02E+02	black	1
KY2019:KY.Chr6.551	2.18E+02	black	1
KY2019:KY.Chr6.552	2.14E+02	black	1
KY2019:KY.Chr6.563	1.85E+02	black	1
KY2019:KY.Chr6.577	8.46E+01	black	1
KY2019:KY.Chr6.581	1.62E+02	black	1
KY2019:KY.Chr6.584	1.06E+02	black	1
KY2019:KY.Chr6.590	2.70E+02	black	1
KY2019:KY.Chr6.615	2.75E+02	black	1
KY2019:KY.Chr6.632	1.94E+02	black	1
KY2019:KY.Chr6.644	3.27E+02	black	1
KY2019:KY.Chr6.645	1.73E+02	black	1
KY2019:KY.Chr6.655	3.50E+02	black	1
KY2019:KY.Chr6.68	3.37E+02	black	1
KY2019:KY.Chr6.695	2.70E+02	black	1
KY2019:KY.Chr7.1020	1.74E+02	black	1
KY2019:KY.Chr7.1071	2.91E+02	black	1
KY2019:KY.Chr7.1073	1.55E+02	black	1
KY2019:KY.Chr7.1091	3.09E+02	black	1
KY2019:KY.Chr7.1119	1.30E+02	black	1
KY2019:KY.Chr7.115	1.04E+02	black	1
KY2019:KY.Chr7.116	1.03E+02	black	1
KY2019:KY.Chr7.222	1.96E+02	black	1
KY2019:KY.Chr7.237	5.37E+01	black	1
KY2019:KY.Chr7.250	2.69E+02	black	1
KY2019:KY.Chr7.274	2.73E+02	black	1
KY2019:KY.Chr7.343	2.09E+02	black	1
KY2019:KY.Chr7.344	7.80E+01	black	1
KY2019:KY.Chr7.366	6.39E+01	black	1
KY2019:KY.Chr7.367	1.69E+02	black	1
KY2019:KY.Chr7.390	1.40E+02	black	1
KY2019:KY.Chr7.414	1.43E+02	black	1
KY2019:KY.Chr7.463	4.77E+02	black	1
KY2019:KY.Chr7.467	3.99E+02	black	1
KY2019:KY.Chr7.468	3.07E+02	black	1
KY2019:KY.Chr7.471	2.39E+02	black	1
KY2019:KY.Chr7.480	3.11E+02	black	1
KY2019:KY.Chr7.486	2.55E+02	black	1
KY2019:KY.Chr7.528	4.55E+02	black	1
KY2019:KY.Chr7.543	3.26E+02	black	1
KY2019:KY.Chr7.566	4.05E+02	black	1
KY2019:KY.Chr7.604	2.23E+02	black	1
KY2019:KY.Chr7.612	2.45E+02	black	1
KY2019:KY.Chr7.624	4.81E+02	black	1
KY2019:KY.Chr7.627	1.36E+02	black	1
KY2019:KY.Chr7.639	1.92E+02	black	1
KY2019:KY.Chr7.660	2.62E+02	black	1
KY2019:KY.Chr7.668	1.79E+02	black	1
KY2019:KY.Chr7.695	3.42E+02	black	1
KY2019:KY.Chr7.696	1.18E+02	black	1
KY2019:KY.Chr7.73	1.28E+02	black	1
KY2019:KY.Chr7.747	1.01E+02	black	1
KY2019:KY.Chr7.772	3.25E+02	black	1
KY2019:KY.Chr7.780	3.64E+02	black	1
KY2019:KY.Chr7.782	1.94E+02	black	1
KY2019:KY.Chr7.785	2.51E+02	black	1
KY2019:KY.Chr7.804	2.60E+02	black	1
KY2019:KY.Chr7.814	1.78E+02	black	1
KY2019:KY.Chr7.829	1.76E+02	black	1
KY2019:KY.Chr7.874	3.09E+02	black	1
KY2019:KY.Chr7.881	6.02E+01	black	1
KY2019:KY.Chr7.919	2.39E+02	black	1
KY2019:KY.Chr7.920	3.66E+02	black	1
KY2019:KY.Chr7.967	1.26E+02	black	1
KY2019:KY.Chr8.1011	8.41E+01	black	1
KY2019:KY.Chr8.1042	1.22E+02	black	1
KY2019:KY.Chr8.1044	1.34E+02	black	1
KY2019:KY.Chr8.1055	7.68E+01	black	1
KY2019:KY.Chr8.1117	2.42E+02	black	1
KY2019:KY.Chr8.1142	2.23E+02	black	1
KY2019:KY.Chr8.1172	8.62E+01	black	1
KY2019:KY.Chr8.1175	3.13E+02	black	1
KY2019:KY.Chr8.1183	2.26E+02	black	1
KY2019:KY.Chr8.1209	2.44E+02	black	1
KY2019:KY.Chr8.1221	2.38E+02	black	1
KY2019:KY.Chr8.1273	1.96E+02	black	1
KY2019:KY.Chr8.1287	1.01E+02	black	1
KY2019:KY.Chr8.1300	1.27E+02	black	1
KY2019:KY.Chr8.1307	2.66E+02	black	1
KY2019:KY.Chr8.1329	1.68E+02	black	1
KY2019:KY.Chr8.1339	2.34E+02	black	1
KY2019:KY.Chr8.1386	1.12E+02	black	1
KY2019:KY.Chr8.175	3.29E+02	black	1
KY2019:KY.Chr8.205	3.60E+02	black	1
KY2019:KY.Chr8.234	1.20E+02	black	1
KY2019:KY.Chr8.245	2.82E+02	black	1
KY2019:KY.Chr8.248	3.77E+02	black	1
KY2019:KY.Chr8.276	2.22E+02	black	1
KY2019:KY.Chr8.284	1.65E+02	black	1
KY2019:KY.Chr8.290	3.71E+02	black	1
KY2019:KY.Chr8.296	2.17E+02	black	1
KY2019:KY.Chr8.363	2.23E+02	black	1
KY2019:KY.Chr8.366	2.70E+02	black	1
KY2019:KY.Chr8.378	1.85E+02	black	1
KY2019:KY.Chr8.380	2.10E+02	black	1
KY2019:KY.Chr8.388	2.66E+02	black	1
KY2019:KY.Chr8.389	1.89E+02	black	1
KY2019:KY.Chr8.415	5.61E+01	black	1
KY2019:KY.Chr8.422	4.52E+02	black	1
KY2019:KY.Chr8.431	2.19E+02	black	1
KY2019:KY.Chr8.459	2.26E+02	black	1
KY2019:KY.Chr8.474	1.71E+02	black	1
KY2019:KY.Chr8.51	2.39E+02	black	1
KY2019:KY.Chr8.515	2.08E+02	black	1
KY2019:KY.Chr8.555	1.87E+02	black	1
KY2019:KY.Chr8.568	1.63E+02	black	1
KY2019:KY.Chr8.570	1.77E+02	black	1
KY2019:KY.Chr8.571	7.17E+01	black	1
KY2019:KY.Chr8.60	3.49E+02	black	1
KY2019:KY.Chr8.600	2.21E+02	black	1
KY2019:KY.Chr8.611	1.60E+02	black	1
KY2019:KY.Chr8.622	2.04E+02	black	1
KY2019:KY.Chr8.635	9.97E+01	black	1
KY2019:KY.Chr8.704	2.41E+02	black	1
KY2019:KY.Chr8.727	2.37E+02	black	1
KY2019:KY.Chr8.792	1.57E+02	black	1
KY2019:KY.Chr8.795	4.31E+02	black	1
KY2019:KY.Chr8.80	2.80E+02	black	1
KY2019:KY.Chr8.807	1.74E+02	black	1
KY2019:KY.Chr8.826	1.62E+02	black	1
KY2019:KY.Chr8.86	2.39E+02	black	1
KY2019:KY.Chr8.864	1.60E+02	black	1
KY2019:KY.Chr8.937	1.25E+02	black	1
KY2019:KY.Chr8.938	3.32E+02	black	1
KY2019:KY.Chr8.953	8.01E+01	black	1
KY2019:KY.Chr8.955	2.79E+02	black	1
KY2019:KY.Chr8.957	3.52E+02	black	1
KY2019:KY.Chr8.961	2.60E+02	black	1
KY2019:KY.Chr8.967	2.41E+02	black	1
KY2019:KY.Chr8.969	3.54E+02	black	1
KY2019:KY.Chr8.973	1.30E+02	black	1
KY2019:KY.Chr9.103	3.06E+02	black	1
KY2019:KY.Chr9.104	2.06E+02	black	1
KY2019:KY.Chr9.1074	2.65E+02	black	1
KY2019:KY.Chr9.1087	2.52E+02	black	1
KY2019:KY.Chr9.1097	2.63E+02	black	1
KY2019:KY.Chr9.1134	1.60E+02	black	1
KY2019:KY.Chr9.1136	1.30E+02	black	1
KY2019:KY.Chr9.1145	1.76E+02	black	1
KY2019:KY.Chr9.158	1.85E+02	black	1
KY2019:KY.Chr9.206	2.18E+02	black	1
KY2019:KY.Chr9.21	1.91E+02	black	1
KY2019:KY.Chr9.231	2.19E+02	black	1
KY2019:KY.Chr9.322	3.14E+02	black	1
KY2019:KY.Chr9.330	2.83E+02	black	1
KY2019:KY.Chr9.337	1.29E+02	black	1
KY2019:KY.Chr9.340	2.69E+02	black	1
KY2019:KY.Chr9.359	1.66E+02	black	1
KY2019:KY.Chr9.360	2.90E+02	black	1
KY2019:KY.Chr9.361	2.69E+02	black	1
KY2019:KY.Chr9.362	2.71E+02	black	1
KY2019:KY.Chr9.384	2.11E+02	black	1
KY2019:KY.Chr9.397	3.43E+02	black	1
KY2019:KY.Chr9.405	4.30E+02	black	1
KY2019:KY.Chr9.426	1.97E+02	black	1
KY2019:KY.Chr9.428	1.51E+02	black	1
KY2019:KY.Chr9.467	3.49E+02	black	1
KY2019:KY.Chr9.484	2.44E+02	black	1
KY2019:KY.Chr9.512	2.53E+02	black	1
KY2019:KY.Chr9.553	2.41E+02	black	1
KY2019:KY.Chr9.573	4.51E+02	black	1
KY2019:KY.Chr9.579	1.33E+02	black	1
KY2019:KY.Chr9.584	4.18E+02	black	1
KY2019:KY.Chr9.590	7.67E+01	black	1
KY2019:KY.Chr9.607	1.68E+02	black	1
KY2019:KY.Chr9.629	1.88E+02	black	1
KY2019:KY.Chr9.644	3.52E+02	black	1
KY2019:KY.Chr9.67	2.98E+02	black	1
KY2019:KY.Chr9.693	6.51E+01	black	1
KY2019:KY.Chr9.695	1.71E+02	black	1
KY2019:KY.Chr9.710	1.92E+02	black	1
KY2019:KY.Chr9.711	3.87E+02	black	1
KY2019:KY.Chr9.717	2.43E+02	black	1
KY2019:KY.Chr9.720	3.64E+02	black	1
KY2019:KY.Chr9.721	3.11E+02	black	1
KY2019:KY.Chr9.734	1.29E+02	black	1
KY2019:KY.Chr9.736	9.05E+01	black	1
KY2019:KY.Chr9.737	3.68E+02	black	1
KY2019:KY.Chr9.738	2.17E+02	black	1
KY2019:KY.Chr9.751	8.28E+01	black	1
KY2019:KY.Chr9.771	2.28E+02	black	1
KY2019:KY.Chr9.805	1.66E+02	black	1
KY2019:KY.Chr9.820	2.45E+02	black	1
KY2019:KY.Chr9.824	1.25E+02	black	1
KY2019:KY.Chr9.834	2.63E+02	black	1
KY2019:KY.Chr9.877	2.38E+02	black	1
KY2019:KY.Chr9.897	1.74E+02	black	1
KY2019:KY.Chr9.927	1.64E+02	black	1
KY2019:KY.Chr9.929	3.14E+02	black	1
KY2019:KY.Chr9.93	1.95E+02	black	1
KY2019:KY.Chr9.940	1.20E+02	black	1
KY2019:KY.Chr9.955	9.75E+01	black	1
KY2019:KY.Chr9.994	1.39E+02	black	1
KY2019:KY.UAContig1.126	3.18E+02	black	1
KY2019:KY.UAContig1.14	1.43E+02	black	1
KY2019:KY.UAContig1.34	2.39E+02	black	1
KY2019:KY.UAContig1.50	1.58E+02	black	1
KY2019:KY.UAContig1.51	6.69E+01	black	1
KY2019:KY.UAContig1.52	1.53E+02	black	1
KY2019:KY.UAContig1.77	2.24E+02	black	1
KY2019:KY.UAContig1.82	1.54E+02	black	1
KY2019:KY.UAContig1.90	1.91E+02	black	1
KY2019:KY.UAContig10.16	2.39E+02	black	1
KY2019:KY.UAContig2.4	8.66E+01	black	1
KY2019:KY.UAContig2.62	1.69E+02	black	1
KY2019:KY.UAContig22.17	2.01E+02	black	1
KY2019:KY.UAContig22.26	1.31E+02	black	1
KY2019:KY.UAContig27.1	2.53E+02	black	1
KY2019:KY.UAContig29.1	1.76E+02	black	1
KY2019:KY.UAContig3.102	2.72E+02	black	1
KY2019:KY.UAContig3.134	2.19E+02	black	1
KY2019:KY.UAContig3.136	1.62E+02	black	1
KY2019:KY.UAContig3.142	2.05E+02	black	1
KY2019:KY.UAContig3.147	2.60E+02	black	1
KY2019:KY.UAContig3.72	2.18E+02	black	1
KY2019:KY.UAContig35.5	1.71E+02	black	1
KY2019:KY.UAContig4.32	8.25E+01	black	1
KY2019:KY.UAContig4.50	2.81E+02	black	1
KY2019:KY.UAContig41.9	2.18E+02	black	1
KY2019:KY.UAContig5.13	1.93E+02	black	1
KY2019:KY.UAContig5.19	2.04E+02	black	1
KY2019:KY.UAContig5.21	2.48E+02	black	1
KY2019:KY.UAContig5.22	9.75E+01	black	1
KY2019:KY.UAContig5.26	2.58E+02	black	1
KY2019:KY.UAContig5.34	1.85E+02	black	1
KY2019:KY.UAContig50.10	1.63E+02	black	1
KY2019:KY.UAContig50.3	2.39E+02	black	1
KY2019:KY.UAContig6.21	1.50E+02	black	1
KY2019:KY.UAContig6.35	2.39E+02	black	1
KY2019:KY.UAContig7.102	1.43E+02	black	1
KY2019:KY.UAContig7.103	1.77E+02	black	1
KY2019:KY.UAContig7.78	2.62E+02	black	1
KY2019:KY.UAContig8.31	8.01E+01	black	1
KY2019:KY.UAContig9.4	2.44E+02	black	1
KY2019:KY.Chr1.10	1.46E+02	blue	2
KY2019:KY.Chr1.1017	2.90E+02	blue	2
KY2019:KY.Chr1.1038	1.34E+02	blue	2
KY2019:KY.Chr1.1044	3.28E+02	blue	2
KY2019:KY.Chr1.1047	1.03E+02	blue	2
KY2019:KY.Chr1.1051	2.68E+02	blue	2
KY2019:KY.Chr1.1052	2.29E+02	blue	2
KY2019:KY.Chr1.1060	8.56E+01	blue	2
KY2019:KY.Chr1.1071	2.78E+02	blue	2
KY2019:KY.Chr1.1074	3.36E+02	blue	2
KY2019:KY.Chr1.1122	6.03E+02	blue	2
KY2019:KY.Chr1.1127	2.39E+02	blue	2
KY2019:KY.Chr1.1136	1.35E+02	blue	2
KY2019:KY.Chr1.1142	1.45E+02	blue	2
KY2019:KY.Chr1.1153	3.30E+02	blue	2
KY2019:KY.Chr1.1160	1.82E+02	blue	2
KY2019:KY.Chr1.1161	7.60E+01	blue	2
KY2019:KY.Chr1.1162	3.51E+02	blue	2
KY2019:KY.Chr1.1171	1.03E+02	blue	2
KY2019:KY.Chr1.1175	3.38E+02	blue	2
KY2019:KY.Chr1.1188	2.14E+02	blue	2
KY2019:KY.Chr1.1199	2.54E+02	blue	2
KY2019:KY.Chr1.1205	8.87E+01	blue	2
KY2019:KY.Chr1.1220	1.54E+02	blue	2
KY2019:KY.Chr1.1230	5.25E+02	blue	2
KY2019:KY.Chr1.1243	1.55E+02	blue	2
KY2019:KY.Chr1.1246	2.64E+02	blue	2
KY2019:KY.Chr1.1250	9.59E+01	blue	2
KY2019:KY.Chr1.1256	9.17E+01	blue	2
KY2019:KY.Chr1.1262	4.48E+02	blue	2
KY2019:KY.Chr1.1285	2.49E+02	blue	2
KY2019:KY.Chr1.1289	2.22E+02	blue	2
KY2019:KY.Chr1.1292	2.18E+02	blue	2
KY2019:KY.Chr1.1295	1.20E+02	blue	2
KY2019:KY.Chr1.130	9.31E+01	blue	2
KY2019:KY.Chr1.1303	8.88E+01	blue	2
KY2019:KY.Chr1.1304	1.18E+02	blue	2
KY2019:KY.Chr1.1308	3.92E+02	blue	2
KY2019:KY.Chr1.1316	9.89E+01	blue	2
KY2019:KY.Chr1.1338	3.66E+02	blue	2
KY2019:KY.Chr1.134	2.84E+02	blue	2
KY2019:KY.Chr1.1364	1.69E+02	blue	2
KY2019:KY.Chr1.1373	3.23E+02	blue	2
KY2019:KY.Chr1.1389	1.64E+02	blue	2
KY2019:KY.Chr1.1392	2.65E+02	blue	2
KY2019:KY.Chr1.1398	1.66E+02	blue	2
KY2019:KY.Chr1.1406	3.27E+02	blue	2
KY2019:KY.Chr1.1409	2.30E+02	blue	2
KY2019:KY.Chr1.1413	5.48E+02	blue	2
KY2019:KY.Chr1.1419	4.37E+02	blue	2
KY2019:KY.Chr1.1420	1.64E+02	blue	2
KY2019:KY.Chr1.1423	6.81E+01	blue	2
KY2019:KY.Chr1.1427	9.27E+01	blue	2
KY2019:KY.Chr1.1428	8.26E+01	blue	2
KY2019:KY.Chr1.1430	1.96E+02	blue	2
KY2019:KY.Chr1.1439	3.18E+02	blue	2
KY2019:KY.Chr1.1443	1.15E+02	blue	2
KY2019:KY.Chr1.1444	1.75E+02	blue	2
KY2019:KY.Chr1.1447	1.31E+02	blue	2
KY2019:KY.Chr1.1462	2.35E+02	blue	2
KY2019:KY.Chr1.1463	3.30E+02	blue	2
KY2019:KY.Chr1.1467	1.22E+02	blue	2
KY2019:KY.Chr1.1469	3.29E+02	blue	2
KY2019:KY.Chr1.1484	4.92E+02	blue	2
KY2019:KY.Chr1.1485	1.41E+02	blue	2
KY2019:KY.Chr1.1494	3.41E+02	blue	2
KY2019:KY.Chr1.1509	2.02E+02	blue	2
KY2019:KY.Chr1.1518	2.52E+02	blue	2
KY2019:KY.Chr1.152	3.58E+02	blue	2
KY2019:KY.Chr1.1535	2.65E+02	blue	2
KY2019:KY.Chr1.154	1.65E+02	blue	2
KY2019:KY.Chr1.1545	2.52E+02	blue	2
KY2019:KY.Chr1.155	1.71E+02	blue	2
KY2019:KY.Chr1.1570	3.38E+02	blue	2
KY2019:KY.Chr1.1573	2.23E+02	blue	2
KY2019:KY.Chr1.1575	3.18E+02	blue	2
KY2019:KY.Chr1.1576	3.99E+02	blue	2
KY2019:KY.Chr1.1578	1.50E+02	blue	2
KY2019:KY.Chr1.158	1.94E+02	blue	2
KY2019:KY.Chr1.1605	3.48E+02	blue	2
KY2019:KY.Chr1.1611	1.49E+02	blue	2
KY2019:KY.Chr1.1612	1.31E+02	blue	2
KY2019:KY.Chr1.1615	1.49E+02	blue	2
KY2019:KY.Chr1.1641	2.82E+02	blue	2
KY2019:KY.Chr1.1653	3.48E+02	blue	2
KY2019:KY.Chr1.1658	1.21E+02	blue	2
KY2019:KY.Chr1.1702	5.11E+02	blue	2
KY2019:KY.Chr1.1703	1.00E+02	blue	2
KY2019:KY.Chr1.1708	1.87E+02	blue	2
KY2019:KY.Chr1.1709	3.11E+02	blue	2
KY2019:KY.Chr1.1711	2.18E+02	blue	2
KY2019:KY.Chr1.1713	1.64E+02	blue	2
KY2019:KY.Chr1.1714	2.42E+02	blue	2
KY2019:KY.Chr1.1721	2.76E+02	blue	2
KY2019:KY.Chr1.173	1.66E+02	blue	2
KY2019:KY.Chr1.175	1.76E+02	blue	2
KY2019:KY.Chr1.1758	1.13E+02	blue	2
KY2019:KY.Chr1.1760	2.58E+02	blue	2
KY2019:KY.Chr1.1776	2.55E+02	blue	2
KY2019:KY.Chr1.1784	1.58E+02	blue	2
KY2019:KY.Chr1.1793	3.05E+02	blue	2
KY2019:KY.Chr1.1794	3.35E+02	blue	2
KY2019:KY.Chr1.1812	1.62E+02	blue	2
KY2019:KY.Chr1.182	3.84E+02	blue	2
KY2019:KY.Chr1.1831	2.35E+02	blue	2
KY2019:KY.Chr1.1851	1.47E+02	blue	2
KY2019:KY.Chr1.1852	2.69E+02	blue	2
KY2019:KY.Chr1.1861	8.54E+01	blue	2
KY2019:KY.Chr1.1863	1.68E+02	blue	2
KY2019:KY.Chr1.1871	1.40E+02	blue	2
KY2019:KY.Chr1.1875	2.28E+02	blue	2
KY2019:KY.Chr1.1885	1.08E+02	blue	2
KY2019:KY.Chr1.1890	2.12E+02	blue	2
KY2019:KY.Chr1.1915	2.40E+02	blue	2
KY2019:KY.Chr1.1924	2.51E+02	blue	2
KY2019:KY.Chr1.1925	2.43E+02	blue	2
KY2019:KY.Chr1.1927	1.95E+02	blue	2
KY2019:KY.Chr1.1928	1.68E+02	blue	2
KY2019:KY.Chr1.1931	3.01E+02	blue	2
KY2019:KY.Chr1.1932	1.27E+02	blue	2
KY2019:KY.Chr1.1933	1.46E+02	blue	2
KY2019:KY.Chr1.1958	3.87E+02	blue	2
KY2019:KY.Chr1.1959	4.73E+02	blue	2
KY2019:KY.Chr1.1962	2.93E+02	blue	2
KY2019:KY.Chr1.1963	3.48E+02	blue	2
KY2019:KY.Chr1.1973	2.60E+02	blue	2
KY2019:KY.Chr1.198	1.50E+02	blue	2
KY2019:KY.Chr1.1998	2.92E+02	blue	2
KY2019:KY.Chr1.2002	1.78E+02	blue	2
KY2019:KY.Chr1.2009	2.42E+02	blue	2
KY2019:KY.Chr1.2012	9.76E+01	blue	2
KY2019:KY.Chr1.2018	1.31E+02	blue	2
KY2019:KY.Chr1.2052	9.02E+01	blue	2
KY2019:KY.Chr1.2068	4.71E+01	blue	2
KY2019:KY.Chr1.2072	1.18E+02	blue	2
KY2019:KY.Chr1.2082	1.70E+02	blue	2
KY2019:KY.Chr1.2096	2.99E+02	blue	2
KY2019:KY.Chr1.2103	1.51E+02	blue	2
KY2019:KY.Chr1.2110	3.22E+02	blue	2
KY2019:KY.Chr1.2111	4.81E+02	blue	2
KY2019:KY.Chr1.2115	1.43E+02	blue	2
KY2019:KY.Chr1.2122	5.83E+02	blue	2
KY2019:KY.Chr1.2125	1.49E+02	blue	2
KY2019:KY.Chr1.2127	2.04E+02	blue	2
KY2019:KY.Chr1.2128	1.40E+02	blue	2
KY2019:KY.Chr1.2130	3.33E+02	blue	2
KY2019:KY.Chr1.2132	3.68E+02	blue	2
KY2019:KY.Chr1.2144	1.40E+02	blue	2
KY2019:KY.Chr1.2146	2.91E+02	blue	2
KY2019:KY.Chr1.2152	2.39E+02	blue	2
KY2019:KY.Chr1.2163	1.50E+02	blue	2
KY2019:KY.Chr1.2172	1.13E+02	blue	2
KY2019:KY.Chr1.2177	1.31E+02	blue	2
KY2019:KY.Chr1.2181	1.73E+02	blue	2
KY2019:KY.Chr1.2187	2.15E+02	blue	2
KY2019:KY.Chr1.2193	3.24E+02	blue	2
KY2019:KY.Chr1.222	5.56E+02	blue	2
KY2019:KY.Chr1.2223	2.38E+02	blue	2
KY2019:KY.Chr1.2233	1.18E+02	blue	2
KY2019:KY.Chr1.2253	2.99E+02	blue	2
KY2019:KY.Chr1.2258	4.41E+02	blue	2
KY2019:KY.Chr1.2259	1.22E+02	blue	2
KY2019:KY.Chr1.226	1.57E+02	blue	2
KY2019:KY.Chr1.2288	3.61E+02	blue	2
KY2019:KY.Chr1.2290	1.15E+02	blue	2
KY2019:KY.Chr1.230	5.27E+02	blue	2
KY2019:KY.Chr1.2305	9.62E+01	blue	2
KY2019:KY.Chr1.2319	1.55E+02	blue	2
KY2019:KY.Chr1.232	3.23E+02	blue	2
KY2019:KY.Chr1.2320	5.00E+02	blue	2
KY2019:KY.Chr1.2329	2.85E+02	blue	2
KY2019:KY.Chr1.2346	1.55E+02	blue	2
KY2019:KY.Chr1.2360	4.98E+02	blue	2
KY2019:KY.Chr1.2363	1.89E+02	blue	2
KY2019:KY.Chr1.2366	4.21E+02	blue	2
KY2019:KY.Chr1.2372	1.93E+02	blue	2
KY2019:KY.Chr1.2391	1.58E+02	blue	2
KY2019:KY.Chr1.2394	7.52E+01	blue	2
KY2019:KY.Chr1.2404	9.22E+01	blue	2
KY2019:KY.Chr1.2413	1.02E+02	blue	2
KY2019:KY.Chr1.2428	3.76E+02	blue	2
KY2019:KY.Chr1.2430	1.58E+02	blue	2
KY2019:KY.Chr1.2431	4.09E+02	blue	2
KY2019:KY.Chr1.244	1.29E+02	blue	2
KY2019:KY.Chr1.2447	3.53E+02	blue	2
KY2019:KY.Chr1.2448	2.56E+02	blue	2
KY2019:KY.Chr1.2451	1.50E+02	blue	2
KY2019:KY.Chr1.2452	1.69E+02	blue	2
KY2019:KY.Chr1.2455	3.51E+02	blue	2
KY2019:KY.Chr1.2457	2.69E+02	blue	2
KY2019:KY.Chr1.2466	3.04E+02	blue	2
KY2019:KY.Chr1.2475	1.74E+02	blue	2
KY2019:KY.Chr1.2476	2.85E+02	blue	2
KY2019:KY.Chr1.2482	3.98E+02	blue	2
KY2019:KY.Chr1.2483	1.35E+02	blue	2
KY2019:KY.Chr1.2488	3.71E+02	blue	2
KY2019:KY.Chr1.2490	3.21E+02	blue	2
KY2019:KY.Chr1.2515	2.40E+02	blue	2
KY2019:KY.Chr1.2519	2.83E+02	blue	2
KY2019:KY.Chr1.2536	2.12E+02	blue	2
KY2019:KY.Chr1.2539	1.26E+02	blue	2
KY2019:KY.Chr1.2545	1.56E+02	blue	2
KY2019:KY.Chr1.2547	7.65E+01	blue	2
KY2019:KY.Chr1.2565	1.86E+02	blue	2
KY2019:KY.Chr1.2577	1.29E+02	blue	2
KY2019:KY.Chr1.2580	3.38E+02	blue	2
KY2019:KY.Chr1.2587	1.29E+02	blue	2
KY2019:KY.Chr1.2590	2.65E+02	blue	2
KY2019:KY.Chr1.2632	6.72E+01	blue	2
KY2019:KY.Chr1.28	9.80E+01	blue	2
KY2019:KY.Chr1.30	2.50E+02	blue	2
KY2019:KY.Chr1.39	3.48E+02	blue	2
KY2019:KY.Chr1.47	2.24E+02	blue	2
KY2019:KY.Chr1.507	5.12E+02	blue	2
KY2019:KY.Chr1.510	5.70E+02	blue	2
KY2019:KY.Chr1.542	1.15E+02	blue	2
KY2019:KY.Chr1.549	1.17E+02	blue	2
KY2019:KY.Chr1.561	1.82E+02	blue	2
KY2019:KY.Chr1.567	4.38E+02	blue	2
KY2019:KY.Chr1.582	2.04E+02	blue	2
KY2019:KY.Chr1.591	3.32E+02	blue	2
KY2019:KY.Chr1.592	1.20E+02	blue	2
KY2019:KY.Chr1.599	3.48E+02	blue	2
KY2019:KY.Chr1.604	2.69E+02	blue	2
KY2019:KY.Chr1.606	3.47E+02	blue	2
KY2019:KY.Chr1.607	4.20E+02	blue	2
KY2019:KY.Chr1.608	1.04E+02	blue	2
KY2019:KY.Chr1.634	2.51E+02	blue	2
KY2019:KY.Chr1.638	3.39E+02	blue	2
KY2019:KY.Chr1.659	3.16E+02	blue	2
KY2019:KY.Chr1.660	4.38E+02	blue	2
KY2019:KY.Chr1.672	3.12E+02	blue	2
KY2019:KY.Chr1.687	1.29E+02	blue	2
KY2019:KY.Chr1.708	1.22E+02	blue	2
KY2019:KY.Chr1.719	2.13E+02	blue	2
KY2019:KY.Chr1.724	8.36E+01	blue	2
KY2019:KY.Chr1.743	1.84E+02	blue	2
KY2019:KY.Chr1.747	3.48E+02	blue	2
KY2019:KY.Chr1.749	1.67E+02	blue	2
KY2019:KY.Chr1.750	2.88E+02	blue	2
KY2019:KY.Chr1.751	2.02E+02	blue	2
KY2019:KY.Chr1.783	2.85E+02	blue	2
KY2019:KY.Chr1.839	3.21E+02	blue	2
KY2019:KY.Chr1.840	1.95E+02	blue	2
KY2019:KY.Chr1.847	4.73E+02	blue	2
KY2019:KY.Chr1.860	5.10E+02	blue	2
KY2019:KY.Chr1.864	1.98E+02	blue	2
KY2019:KY.Chr1.865	1.73E+02	blue	2
KY2019:KY.Chr1.883	1.85E+02	blue	2
KY2019:KY.Chr1.888	1.75E+02	blue	2
KY2019:KY.Chr1.892	1.78E+02	blue	2
KY2019:KY.Chr1.9	1.36E+02	blue	2
KY2019:KY.Chr1.918	4.30E+02	blue	2
KY2019:KY.Chr1.927	2.84E+02	blue	2
KY2019:KY.Chr1.932	2.04E+02	blue	2
KY2019:KY.Chr1.934	1.31E+02	blue	2
KY2019:KY.Chr1.940	2.46E+02	blue	2
KY2019:KY.Chr1.944	2.08E+02	blue	2
KY2019:KY.Chr1.973	1.61E+02	blue	2
KY2019:KY.Chr1.981	2.56E+02	blue	2
KY2019:KY.Chr10.1010	1.71E+02	blue	2
KY2019:KY.Chr10.1012	2.79E+02	blue	2
KY2019:KY.Chr10.1017	8.78E+01	blue	2
KY2019:KY.Chr10.1021	8.44E+01	blue	2
KY2019:KY.Chr10.1024	1.43E+02	blue	2
KY2019:KY.Chr10.1030	1.34E+02	blue	2
KY2019:KY.Chr10.1033	2.91E+02	blue	2
KY2019:KY.Chr10.1035	1.27E+02	blue	2
KY2019:KY.Chr10.1061	2.66E+02	blue	2
KY2019:KY.Chr10.1070	2.60E+02	blue	2
KY2019:KY.Chr10.1071	2.42E+02	blue	2
KY2019:KY.Chr10.1087	6.15E+01	blue	2
KY2019:KY.Chr10.1094	1.14E+02	blue	2
KY2019:KY.Chr10.1095	2.46E+02	blue	2
KY2019:KY.Chr10.1096	2.21E+02	blue	2
KY2019:KY.Chr10.1111	2.43E+02	blue	2
KY2019:KY.Chr10.1120	1.57E+02	blue	2
KY2019:KY.Chr10.1121	1.51E+02	blue	2
KY2019:KY.Chr10.1127	2.41E+02	blue	2
KY2019:KY.Chr10.1162	2.72E+02	blue	2
KY2019:KY.Chr10.1163	1.60E+02	blue	2
KY2019:KY.Chr10.1164	3.21E+02	blue	2
KY2019:KY.Chr10.1166	2.32E+02	blue	2
KY2019:KY.Chr10.1175	1.95E+02	blue	2
KY2019:KY.Chr10.1176	9.24E+01	blue	2
KY2019:KY.Chr10.1181	1.31E+02	blue	2
KY2019:KY.Chr10.1184	1.73E+02	blue	2
KY2019:KY.Chr10.1192	2.40E+02	blue	2
KY2019:KY.Chr10.1194	3.15E+02	blue	2
KY2019:KY.Chr10.1198	2.01E+02	blue	2
KY2019:KY.Chr10.1201	2.88E+02	blue	2
KY2019:KY.Chr10.1208	2.63E+02	blue	2
KY2019:KY.Chr10.1210	1.42E+02	blue	2
KY2019:KY.Chr10.1213	2.79E+02	blue	2
KY2019:KY.Chr10.1216	1.78E+02	blue	2
KY2019:KY.Chr10.1234	2.03E+02	blue	2
KY2019:KY.Chr10.1243	2.42E+02	blue	2
KY2019:KY.Chr10.1255	3.48E+02	blue	2
KY2019:KY.Chr10.1256	3.32E+02	blue	2
KY2019:KY.Chr10.1257	1.12E+02	blue	2
KY2019:KY.Chr10.1258	1.96E+02	blue	2
KY2019:KY.Chr10.1261	1.82E+02	blue	2
KY2019:KY.Chr10.128	1.25E+02	blue	2
KY2019:KY.Chr10.1287	1.62E+02	blue	2
KY2019:KY.Chr10.1291	1.61E+02	blue	2
KY2019:KY.Chr10.1303	1.27E+02	blue	2
KY2019:KY.Chr10.1309	2.76E+02	blue	2
KY2019:KY.Chr10.1313	1.77E+02	blue	2
KY2019:KY.Chr10.1316	2.65E+02	blue	2
KY2019:KY.Chr10.1327	1.28E+02	blue	2
KY2019:KY.Chr10.1328	3.43E+02	blue	2
KY2019:KY.Chr10.136	6.07E+01	blue	2
KY2019:KY.Chr10.1365	1.80E+02	blue	2
KY2019:KY.Chr10.1377	1.43E+02	blue	2
KY2019:KY.Chr10.1381	2.80E+02	blue	2
KY2019:KY.Chr10.1383	1.42E+02	blue	2
KY2019:KY.Chr10.1398	2.96E+02	blue	2
KY2019:KY.Chr10.14	1.67E+02	blue	2
KY2019:KY.Chr10.1402	4.56E+02	blue	2
KY2019:KY.Chr10.1419	1.71E+02	blue	2
KY2019:KY.Chr10.1420	3.35E+02	blue	2
KY2019:KY.Chr10.1421	5.50E+02	blue	2
KY2019:KY.Chr10.1422	1.21E+02	blue	2
KY2019:KY.Chr10.171	1.61E+02	blue	2
KY2019:KY.Chr10.172	3.48E+02	blue	2
KY2019:KY.Chr10.184	2.74E+02	blue	2
KY2019:KY.Chr10.189	3.12E+02	blue	2
KY2019:KY.Chr10.200	2.85E+02	blue	2
KY2019:KY.Chr10.202	3.46E+02	blue	2
KY2019:KY.Chr10.203	3.50E+02	blue	2
KY2019:KY.Chr10.204	3.44E+02	blue	2
KY2019:KY.Chr10.205	3.15E+02	blue	2
KY2019:KY.Chr10.207	1.61E+02	blue	2
KY2019:KY.Chr10.214	2.20E+02	blue	2
KY2019:KY.Chr10.222	3.31E+02	blue	2
KY2019:KY.Chr10.229	1.70E+02	blue	2
KY2019:KY.Chr10.231	2.03E+02	blue	2
KY2019:KY.Chr10.239	2.99E+02	blue	2
KY2019:KY.Chr10.24	3.66E+02	blue	2
KY2019:KY.Chr10.273	4.32E+02	blue	2
KY2019:KY.Chr10.289	4.14E+02	blue	2
KY2019:KY.Chr10.291	1.94E+02	blue	2
KY2019:KY.Chr10.293	5.03E+02	blue	2
KY2019:KY.Chr10.297	1.01E+02	blue	2
KY2019:KY.Chr10.299	3.66E+02	blue	2
KY2019:KY.Chr10.324	2.65E+02	blue	2
KY2019:KY.Chr10.38	1.78E+02	blue	2
KY2019:KY.Chr10.39	1.16E+02	blue	2
KY2019:KY.Chr10.49	3.16E+02	blue	2
KY2019:KY.Chr10.55	1.91E+02	blue	2
KY2019:KY.Chr10.56	2.43E+02	blue	2
KY2019:KY.Chr10.57	1.88E+02	blue	2
KY2019:KY.Chr10.573	1.32E+02	blue	2
KY2019:KY.Chr10.574	9.09E+01	blue	2
KY2019:KY.Chr10.582	1.66E+02	blue	2
KY2019:KY.Chr10.584	2.69E+02	blue	2
KY2019:KY.Chr10.59	3.56E+02	blue	2
KY2019:KY.Chr10.596	4.17E+02	blue	2
KY2019:KY.Chr10.606	6.92E+01	blue	2
KY2019:KY.Chr10.607	5.69E+02	blue	2
KY2019:KY.Chr10.613	4.81E+02	blue	2
KY2019:KY.Chr10.614	2.21E+02	blue	2
KY2019:KY.Chr10.621	5.28E+02	blue	2
KY2019:KY.Chr10.624	2.23E+02	blue	2
KY2019:KY.Chr10.649	1.35E+02	blue	2
KY2019:KY.Chr10.653	2.35E+02	blue	2
KY2019:KY.Chr10.654	1.21E+02	blue	2
KY2019:KY.Chr10.668	4.02E+02	blue	2
KY2019:KY.Chr10.673	3.04E+02	blue	2
KY2019:KY.Chr10.68	5.09E+02	blue	2
KY2019:KY.Chr10.693	1.71E+02	blue	2
KY2019:KY.Chr10.697	1.80E+02	blue	2
KY2019:KY.Chr10.699	2.39E+02	blue	2
KY2019:KY.Chr10.71	3.23E+02	blue	2
KY2019:KY.Chr10.710	1.83E+02	blue	2
KY2019:KY.Chr10.717	1.91E+02	blue	2
KY2019:KY.Chr10.718	2.29E+02	blue	2
KY2019:KY.Chr10.725	2.61E+02	blue	2
KY2019:KY.Chr10.740	1.15E+02	blue	2
KY2019:KY.Chr10.741	2.69E+02	blue	2
KY2019:KY.Chr10.748	1.32E+02	blue	2
KY2019:KY.Chr10.76	1.87E+02	blue	2
KY2019:KY.Chr10.795	1.37E+02	blue	2
KY2019:KY.Chr10.8	1.40E+02	blue	2
KY2019:KY.Chr10.800	2.09E+02	blue	2
KY2019:KY.Chr10.812	3.79E+02	blue	2
KY2019:KY.Chr10.819	4.30E+02	blue	2
KY2019:KY.Chr10.841	1.13E+02	blue	2
KY2019:KY.Chr10.855	1.28E+02	blue	2
KY2019:KY.Chr10.857	3.13E+02	blue	2
KY2019:KY.Chr10.858	1.70E+02	blue	2
KY2019:KY.Chr10.861	2.47E+02	blue	2
KY2019:KY.Chr10.865	5.06E+02	blue	2
KY2019:KY.Chr10.866	2.53E+02	blue	2
KY2019:KY.Chr10.87	3.34E+02	blue	2
KY2019:KY.Chr10.879	2.82E+02	blue	2
KY2019:KY.Chr10.880	3.40E+02	blue	2
KY2019:KY.Chr10.920	4.09E+02	blue	2
KY2019:KY.Chr10.925	1.34E+02	blue	2
KY2019:KY.Chr10.936	1.71E+02	blue	2
KY2019:KY.Chr10.946	2.10E+02	blue	2
KY2019:KY.Chr10.947	8.56E+01	blue	2
KY2019:KY.Chr10.978	1.91E+02	blue	2
KY2019:KY.Chr10.993	2.23E+02	blue	2
KY2019:KY.Chr11.101	1.90E+02	blue	2
KY2019:KY.Chr11.102	2.55E+02	blue	2
KY2019:KY.Chr11.1035	1.34E+02	blue	2
KY2019:KY.Chr11.1049	2.74E+02	blue	2
KY2019:KY.Chr11.105	4.85E+02	blue	2
KY2019:KY.Chr11.1054	5.20E+02	blue	2
KY2019:KY.Chr11.1060	3.48E+02	blue	2
KY2019:KY.Chr11.1064	2.40E+02	blue	2
KY2019:KY.Chr11.1068	3.13E+02	blue	2
KY2019:KY.Chr11.1071	7.00E+01	blue	2
KY2019:KY.Chr11.1072	2.82E+02	blue	2
KY2019:KY.Chr11.1077	1.14E+02	blue	2
KY2019:KY.Chr11.1094	3.55E+02	blue	2
KY2019:KY.Chr11.1106	2.24E+02	blue	2
KY2019:KY.Chr11.1108	3.24E+02	blue	2
KY2019:KY.Chr11.1118	8.01E+01	blue	2
KY2019:KY.Chr11.1124	1.95E+02	blue	2
KY2019:KY.Chr11.113	1.56E+02	blue	2
KY2019:KY.Chr11.1142	3.20E+02	blue	2
KY2019:KY.Chr11.1145	1.53E+02	blue	2
KY2019:KY.Chr11.1146	1.94E+02	blue	2
KY2019:KY.Chr11.115	2.15E+02	blue	2
KY2019:KY.Chr11.1164	6.10E+02	blue	2
KY2019:KY.Chr11.1170	9.71E+01	blue	2
KY2019:KY.Chr11.1196	4.35E+02	blue	2
KY2019:KY.Chr11.120	1.91E+02	blue	2
KY2019:KY.Chr11.1216	8.41E+01	blue	2
KY2019:KY.Chr11.1220	8.18E+01	blue	2
KY2019:KY.Chr11.124	4.30E+01	blue	2
KY2019:KY.Chr11.1240	2.57E+02	blue	2
KY2019:KY.Chr11.1241	5.73E+02	blue	2
KY2019:KY.Chr11.1254	2.70E+02	blue	2
KY2019:KY.Chr11.1257	2.04E+02	blue	2
KY2019:KY.Chr11.1279	3.28E+02	blue	2
KY2019:KY.Chr11.1301	2.85E+02	blue	2
KY2019:KY.Chr11.1307	3.01E+02	blue	2
KY2019:KY.Chr11.1308	2.87E+02	blue	2
KY2019:KY.Chr11.131	1.74E+02	blue	2
KY2019:KY.Chr11.1318	3.95E+02	blue	2
KY2019:KY.Chr11.1339	9.62E+01	blue	2
KY2019:KY.Chr11.1340	1.49E+02	blue	2
KY2019:KY.Chr11.1342	1.81E+02	blue	2
KY2019:KY.Chr11.1346	2.81E+02	blue	2
KY2019:KY.Chr11.1355	6.68E+01	blue	2
KY2019:KY.Chr11.154	1.55E+02	blue	2
KY2019:KY.Chr11.161	1.22E+02	blue	2
KY2019:KY.Chr11.178	1.93E+02	blue	2
KY2019:KY.Chr11.187	4.95E+02	blue	2
KY2019:KY.Chr11.192	4.90E+02	blue	2
KY2019:KY.Chr11.199	3.04E+02	blue	2
KY2019:KY.Chr11.2	3.24E+02	blue	2
KY2019:KY.Chr11.201	2.06E+02	blue	2
KY2019:KY.Chr11.202	9.39E+01	blue	2
KY2019:KY.Chr11.218	2.41E+02	blue	2
KY2019:KY.Chr11.242	2.91E+02	blue	2
KY2019:KY.Chr11.25	2.13E+02	blue	2
KY2019:KY.Chr11.258	1.29E+02	blue	2
KY2019:KY.Chr11.268	1.37E+02	blue	2
KY2019:KY.Chr11.280	3.49E+02	blue	2
KY2019:KY.Chr11.284	1.10E+02	blue	2
KY2019:KY.Chr11.290	2.69E+02	blue	2
KY2019:KY.Chr11.3	1.56E+02	blue	2
KY2019:KY.Chr11.311	5.31E+02	blue	2
KY2019:KY.Chr11.312	3.34E+02	blue	2
KY2019:KY.Chr11.313	4.47E+02	blue	2
KY2019:KY.Chr11.319	4.73E+02	blue	2
KY2019:KY.Chr11.326	3.22E+02	blue	2
KY2019:KY.Chr11.35	3.25E+02	blue	2
KY2019:KY.Chr11.364	9.30E+01	blue	2
KY2019:KY.Chr11.366	8.24E+01	blue	2
KY2019:KY.Chr11.368	3.79E+02	blue	2
KY2019:KY.Chr11.394	1.31E+02	blue	2
KY2019:KY.Chr11.411	2.67E+02	blue	2
KY2019:KY.Chr11.421	3.18E+02	blue	2
KY2019:KY.Chr11.423	2.52E+02	blue	2
KY2019:KY.Chr11.435	2.57E+02	blue	2
KY2019:KY.Chr11.437	2.02E+02	blue	2
KY2019:KY.Chr11.45	3.21E+02	blue	2
KY2019:KY.Chr11.460	2.12E+02	blue	2
KY2019:KY.Chr11.465	2.15E+02	blue	2
KY2019:KY.Chr11.468	2.23E+02	blue	2
KY2019:KY.Chr11.47	1.66E+02	blue	2
KY2019:KY.Chr11.51	3.75E+02	blue	2
KY2019:KY.Chr11.514	4.09E+02	blue	2
KY2019:KY.Chr11.516	4.10E+02	blue	2
KY2019:KY.Chr11.527	3.15E+02	blue	2
KY2019:KY.Chr11.537	1.30E+02	blue	2
KY2019:KY.Chr11.556	1.28E+02	blue	2
KY2019:KY.Chr11.577	7.35E+01	blue	2
KY2019:KY.Chr11.579	1.76E+02	blue	2
KY2019:KY.Chr11.580	1.04E+02	blue	2
KY2019:KY.Chr11.587	7.23E+01	blue	2
KY2019:KY.Chr11.595	4.16E+02	blue	2
KY2019:KY.Chr11.597	5.55E+02	blue	2
KY2019:KY.Chr11.599	2.94E+02	blue	2
KY2019:KY.Chr11.609	3.92E+02	blue	2
KY2019:KY.Chr11.619	2.33E+02	blue	2
KY2019:KY.Chr11.635	1.67E+02	blue	2
KY2019:KY.Chr11.636	2.17E+02	blue	2
KY2019:KY.Chr11.649	4.38E+02	blue	2
KY2019:KY.Chr11.658	1.17E+02	blue	2
KY2019:KY.Chr11.659	2.36E+02	blue	2
KY2019:KY.Chr11.661	4.12E+02	blue	2
KY2019:KY.Chr11.674	1.92E+02	blue	2
KY2019:KY.Chr11.7	3.08E+02	blue	2
KY2019:KY.Chr11.700	1.83E+02	blue	2
KY2019:KY.Chr11.72	1.42E+02	blue	2
KY2019:KY.Chr11.738	1.62E+02	blue	2
KY2019:KY.Chr11.744	1.76E+02	blue	2
KY2019:KY.Chr11.745	2.60E+02	blue	2
KY2019:KY.Chr11.747	3.20E+02	blue	2
KY2019:KY.Chr11.752	3.81E+02	blue	2
KY2019:KY.Chr11.765	6.43E+01	blue	2
KY2019:KY.Chr11.814	3.30E+02	blue	2
KY2019:KY.Chr11.837	3.33E+02	blue	2
KY2019:KY.Chr11.842	2.24E+02	blue	2
KY2019:KY.Chr11.869	1.77E+02	blue	2
KY2019:KY.Chr11.922	3.34E+02	blue	2
KY2019:KY.Chr11.925	2.06E+02	blue	2
KY2019:KY.Chr11.962	1.51E+02	blue	2
KY2019:KY.Chr11.977	1.55E+02	blue	2
KY2019:KY.Chr12.1002	1.99E+02	blue	2
KY2019:KY.Chr12.1008	2.24E+02	blue	2
KY2019:KY.Chr12.1018	1.98E+02	blue	2
KY2019:KY.Chr12.1023	2.10E+02	blue	2
KY2019:KY.Chr12.1043	2.93E+02	blue	2
KY2019:KY.Chr12.1044	1.45E+02	blue	2
KY2019:KY.Chr12.1053	1.10E+02	blue	2
KY2019:KY.Chr12.1062	2.08E+02	blue	2
KY2019:KY.Chr12.1075	1.72E+02	blue	2
KY2019:KY.Chr12.1079	1.27E+02	blue	2
KY2019:KY.Chr12.108	3.91E+02	blue	2
KY2019:KY.Chr12.1082	1.70E+02	blue	2
KY2019:KY.Chr12.109	1.60E+02	blue	2
KY2019:KY.Chr12.134	2.23E+02	blue	2
KY2019:KY.Chr12.163	3.48E+02	blue	2
KY2019:KY.Chr12.179	2.78E+02	blue	2
KY2019:KY.Chr12.182	4.05E+02	blue	2
KY2019:KY.Chr12.184	1.46E+02	blue	2
KY2019:KY.Chr12.20	5.48E+02	blue	2
KY2019:KY.Chr12.203	3.93E+02	blue	2
KY2019:KY.Chr12.219	8.24E+01	blue	2
KY2019:KY.Chr12.234	3.48E+02	blue	2
KY2019:KY.Chr12.247	3.48E+02	blue	2
KY2019:KY.Chr12.253	3.03E+02	blue	2
KY2019:KY.Chr12.257	1.40E+02	blue	2
KY2019:KY.Chr12.263	2.55E+02	blue	2
KY2019:KY.Chr12.269	2.24E+02	blue	2
KY2019:KY.Chr12.276	2.55E+02	blue	2
KY2019:KY.Chr12.281	1.76E+02	blue	2
KY2019:KY.Chr12.304	4.66E+02	blue	2
KY2019:KY.Chr12.308	3.44E+02	blue	2
KY2019:KY.Chr12.318	3.74E+02	blue	2
KY2019:KY.Chr12.329	2.69E+02	blue	2
KY2019:KY.Chr12.330	2.57E+02	blue	2
KY2019:KY.Chr12.336	3.48E+02	blue	2
KY2019:KY.Chr12.339	1.73E+02	blue	2
KY2019:KY.Chr12.351	1.21E+02	blue	2
KY2019:KY.Chr12.385	7.94E+01	blue	2
KY2019:KY.Chr12.386	4.59E+02	blue	2
KY2019:KY.Chr12.394	3.48E+02	blue	2
KY2019:KY.Chr12.395	3.48E+02	blue	2
KY2019:KY.Chr12.405	3.48E+02	blue	2
KY2019:KY.Chr12.421	3.48E+02	blue	2
KY2019:KY.Chr12.422	2.37E+02	blue	2
KY2019:KY.Chr12.431	2.07E+02	blue	2
KY2019:KY.Chr12.439	1.53E+02	blue	2
KY2019:KY.Chr12.44	1.04E+02	blue	2
KY2019:KY.Chr12.442	1.53E+02	blue	2
KY2019:KY.Chr12.449	9.67E+01	blue	2
KY2019:KY.Chr12.481	2.21E+02	blue	2
KY2019:KY.Chr12.486	5.08E+02	blue	2
KY2019:KY.Chr12.491	3.06E+02	blue	2
KY2019:KY.Chr12.497	3.76E+02	blue	2
KY2019:KY.Chr12.51	2.72E+02	blue	2
KY2019:KY.Chr12.542	2.33E+02	blue	2
KY2019:KY.Chr12.560	2.08E+02	blue	2
KY2019:KY.Chr12.562	2.57E+02	blue	2
KY2019:KY.Chr12.570	1.58E+02	blue	2
KY2019:KY.Chr12.582	1.43E+02	blue	2
KY2019:KY.Chr12.586	1.71E+02	blue	2
KY2019:KY.Chr12.604	2.26E+02	blue	2
KY2019:KY.Chr12.611	2.30E+02	blue	2
KY2019:KY.Chr12.619	1.15E+02	blue	2
KY2019:KY.Chr12.62	1.41E+02	blue	2
KY2019:KY.Chr12.620	1.91E+02	blue	2
KY2019:KY.Chr12.628	2.72E+02	blue	2
KY2019:KY.Chr12.634	2.26E+02	blue	2
KY2019:KY.Chr12.656	2.86E+02	blue	2
KY2019:KY.Chr12.658	3.02E+02	blue	2
KY2019:KY.Chr12.659	3.04E+02	blue	2
KY2019:KY.Chr12.661	3.19E+02	blue	2
KY2019:KY.Chr12.686	2.40E+02	blue	2
KY2019:KY.Chr12.691	3.53E+02	blue	2
KY2019:KY.Chr12.692	2.77E+02	blue	2
KY2019:KY.Chr12.693	1.40E+02	blue	2
KY2019:KY.Chr12.709	2.70E+02	blue	2
KY2019:KY.Chr12.722	2.28E+02	blue	2
KY2019:KY.Chr12.726	1.94E+02	blue	2
KY2019:KY.Chr12.730	2.73E+02	blue	2
KY2019:KY.Chr12.732	8.84E+01	blue	2
KY2019:KY.Chr12.741	1.71E+02	blue	2
KY2019:KY.Chr12.747	1.54E+02	blue	2
KY2019:KY.Chr12.751	3.34E+02	blue	2
KY2019:KY.Chr12.752	2.38E+02	blue	2
KY2019:KY.Chr12.755	4.53E+02	blue	2
KY2019:KY.Chr12.757	3.01E+02	blue	2
KY2019:KY.Chr12.759	3.58E+02	blue	2
KY2019:KY.Chr12.762	1.36E+02	blue	2
KY2019:KY.Chr12.770	5.65E+02	blue	2
KY2019:KY.Chr12.773	1.40E+02	blue	2
KY2019:KY.Chr12.78	2.29E+02	blue	2
KY2019:KY.Chr12.783	2.49E+02	blue	2
KY2019:KY.Chr12.79	2.93E+02	blue	2
KY2019:KY.Chr12.792	5.60E+02	blue	2
KY2019:KY.Chr12.798	7.49E+01	blue	2
KY2019:KY.Chr12.8	2.43E+02	blue	2
KY2019:KY.Chr12.80	3.08E+02	blue	2
KY2019:KY.Chr12.800	1.48E+02	blue	2
KY2019:KY.Chr12.809	3.21E+02	blue	2
KY2019:KY.Chr12.820	1.86E+02	blue	2
KY2019:KY.Chr12.830	1.34E+02	blue	2
KY2019:KY.Chr12.838	2.91E+02	blue	2
KY2019:KY.Chr12.859	2.69E+02	blue	2
KY2019:KY.Chr12.876	1.86E+02	blue	2
KY2019:KY.Chr12.881	1.79E+02	blue	2
KY2019:KY.Chr12.887	2.18E+02	blue	2
KY2019:KY.Chr12.891	3.78E+02	blue	2
KY2019:KY.Chr12.893	2.87E+02	blue	2
KY2019:KY.Chr12.898	2.83E+02	blue	2
KY2019:KY.Chr12.903	3.48E+02	blue	2
KY2019:KY.Chr12.904	7.43E+01	blue	2
KY2019:KY.Chr12.932	1.34E+02	blue	2
KY2019:KY.Chr12.943	7.61E+01	blue	2
KY2019:KY.Chr12.957	1.35E+02	blue	2
KY2019:KY.Chr12.965	2.84E+02	blue	2
KY2019:KY.Chr12.99	3.49E+02	blue	2
KY2019:KY.Chr12.998	1.19E+02	blue	2
KY2019:KY.Chr13.105	4.52E+02	blue	2
KY2019:KY.Chr13.112	3.56E+02	blue	2
KY2019:KY.Chr13.113	3.24E+02	blue	2
KY2019:KY.Chr13.119	1.85E+02	blue	2
KY2019:KY.Chr13.122	2.25E+02	blue	2
KY2019:KY.Chr13.127	2.92E+02	blue	2
KY2019:KY.Chr13.128	1.28E+02	blue	2
KY2019:KY.Chr13.166	3.08E+02	blue	2
KY2019:KY.Chr13.176	2.01E+02	blue	2
KY2019:KY.Chr13.177	3.23E+02	blue	2
KY2019:KY.Chr13.183	3.48E+02	blue	2
KY2019:KY.Chr13.184	2.53E+02	blue	2
KY2019:KY.Chr13.186	3.48E+02	blue	2
KY2019:KY.Chr13.187	2.46E+02	blue	2
KY2019:KY.Chr13.211	1.97E+02	blue	2
KY2019:KY.Chr13.215	3.48E+02	blue	2
KY2019:KY.Chr13.220	1.16E+02	blue	2
KY2019:KY.Chr13.230	1.35E+02	blue	2
KY2019:KY.Chr13.233	3.31E+02	blue	2
KY2019:KY.Chr13.237	2.06E+02	blue	2
KY2019:KY.Chr13.24	2.45E+02	blue	2
KY2019:KY.Chr13.253	3.10E+02	blue	2
KY2019:KY.Chr13.257	1.25E+02	blue	2
KY2019:KY.Chr13.261	1.02E+02	blue	2
KY2019:KY.Chr13.276	2.79E+02	blue	2
KY2019:KY.Chr13.281	1.26E+02	blue	2
KY2019:KY.Chr13.282	2.22E+02	blue	2
KY2019:KY.Chr13.288	2.12E+02	blue	2
KY2019:KY.Chr13.292	1.60E+02	blue	2
KY2019:KY.Chr13.294	1.12E+02	blue	2
KY2019:KY.Chr13.307	4.55E+02	blue	2
KY2019:KY.Chr13.32	1.15E+02	blue	2
KY2019:KY.Chr13.321	1.23E+02	blue	2
KY2019:KY.Chr13.328	2.53E+02	blue	2
KY2019:KY.Chr13.330	3.85E+02	blue	2
KY2019:KY.Chr13.349	4.34E+02	blue	2
KY2019:KY.Chr13.358	1.45E+02	blue	2
KY2019:KY.Chr13.364	3.30E+02	blue	2
KY2019:KY.Chr13.377	3.60E+02	blue	2
KY2019:KY.Chr13.384	1.27E+02	blue	2
KY2019:KY.Chr13.386	1.72E+02	blue	2
KY2019:KY.Chr13.392	1.40E+02	blue	2
KY2019:KY.Chr13.399	1.55E+02	blue	2
KY2019:KY.Chr13.40	2.27E+02	blue	2
KY2019:KY.Chr13.408	2.00E+02	blue	2
KY2019:KY.Chr13.410	2.90E+02	blue	2
KY2019:KY.Chr13.413	1.08E+02	blue	2
KY2019:KY.Chr13.418	2.02E+02	blue	2
KY2019:KY.Chr13.451	5.35E+02	blue	2
KY2019:KY.Chr13.463	3.92E+02	blue	2
KY2019:KY.Chr13.472	5.16E+02	blue	2
KY2019:KY.Chr13.478	2.24E+02	blue	2
KY2019:KY.Chr13.48	1.97E+02	blue	2
KY2019:KY.Chr13.49	1.42E+02	blue	2
KY2019:KY.Chr13.54	2.96E+02	blue	2
KY2019:KY.Chr13.55	3.66E+02	blue	2
KY2019:KY.Chr13.57	2.57E+02	blue	2
KY2019:KY.Chr13.66	1.82E+02	blue	2
KY2019:KY.Chr13.68	2.80E+02	blue	2
KY2019:KY.Chr13.86	2.83E+02	blue	2
KY2019:KY.Chr14.1009	2.02E+02	blue	2
KY2019:KY.Chr14.1022	2.74E+02	blue	2
KY2019:KY.Chr14.1023	1.37E+02	blue	2
KY2019:KY.Chr14.1042	4.91E+02	blue	2
KY2019:KY.Chr14.1060	1.16E+02	blue	2
KY2019:KY.Chr14.1063	1.94E+02	blue	2
KY2019:KY.Chr14.1073	1.09E+02	blue	2
KY2019:KY.Chr14.1079	5.29E+02	blue	2
KY2019:KY.Chr14.108	1.72E+02	blue	2
KY2019:KY.Chr14.1099	3.48E+02	blue	2
KY2019:KY.Chr14.1104	3.47E+02	blue	2
KY2019:KY.Chr14.1125	2.24E+02	blue	2
KY2019:KY.Chr14.1128	5.18E+02	blue	2
KY2019:KY.Chr14.1135	1.34E+02	blue	2
KY2019:KY.Chr14.114	1.96E+02	blue	2
KY2019:KY.Chr14.1141	2.68E+02	blue	2
KY2019:KY.Chr14.1152	3.00E+02	blue	2
KY2019:KY.Chr14.1180	1.56E+02	blue	2
KY2019:KY.Chr14.1184	2.67E+02	blue	2
KY2019:KY.Chr14.1189	3.69E+02	blue	2
KY2019:KY.Chr14.1190	5.17E+02	blue	2
KY2019:KY.Chr14.1192	2.09E+02	blue	2
KY2019:KY.Chr14.1200	1.57E+02	blue	2
KY2019:KY.Chr14.127	2.75E+02	blue	2
KY2019:KY.Chr14.131	1.67E+02	blue	2
KY2019:KY.Chr14.133	7.67E+01	blue	2
KY2019:KY.Chr14.152	1.69E+02	blue	2
KY2019:KY.Chr14.158	3.13E+02	blue	2
KY2019:KY.Chr14.16	5.21E+02	blue	2
KY2019:KY.Chr14.163	3.19E+02	blue	2
KY2019:KY.Chr14.170	1.22E+02	blue	2
KY2019:KY.Chr14.171	1.50E+02	blue	2
KY2019:KY.Chr14.2	2.54E+02	blue	2
KY2019:KY.Chr14.210	2.77E+02	blue	2
KY2019:KY.Chr14.225	4.15E+02	blue	2
KY2019:KY.Chr14.227	3.21E+02	blue	2
KY2019:KY.Chr14.246	2.93E+02	blue	2
KY2019:KY.Chr14.25	3.27E+02	blue	2
KY2019:KY.Chr14.277	3.28E+02	blue	2
KY2019:KY.Chr14.278	1.10E+02	blue	2
KY2019:KY.Chr14.283	3.37E+02	blue	2
KY2019:KY.Chr14.285	3.22E+02	blue	2
KY2019:KY.Chr14.294	2.61E+02	blue	2
KY2019:KY.Chr14.298	1.61E+02	blue	2
KY2019:KY.Chr14.299	3.59E+02	blue	2
KY2019:KY.Chr14.300	1.30E+02	blue	2
KY2019:KY.Chr14.302	3.36E+02	blue	2
KY2019:KY.Chr14.303	1.02E+02	blue	2
KY2019:KY.Chr14.324	9.30E+01	blue	2
KY2019:KY.Chr14.333	1.08E+02	blue	2
KY2019:KY.Chr14.360	9.19E+01	blue	2
KY2019:KY.Chr14.366	3.37E+02	blue	2
KY2019:KY.Chr14.386	2.60E+02	blue	2
KY2019:KY.Chr14.390	1.27E+02	blue	2
KY2019:KY.Chr14.393	3.71E+02	blue	2
KY2019:KY.Chr14.417	2.31E+02	blue	2
KY2019:KY.Chr14.418	3.84E+02	blue	2
KY2019:KY.Chr14.422	2.10E+02	blue	2
KY2019:KY.Chr14.424	1.28E+02	blue	2
KY2019:KY.Chr14.448	3.04E+02	blue	2
KY2019:KY.Chr14.449	8.33E+01	blue	2
KY2019:KY.Chr14.459	1.79E+02	blue	2
KY2019:KY.Chr14.461	5.30E+02	blue	2
KY2019:KY.Chr14.480	2.12E+02	blue	2
KY2019:KY.Chr14.489	1.39E+02	blue	2
KY2019:KY.Chr14.490	2.32E+02	blue	2
KY2019:KY.Chr14.494	1.87E+02	blue	2
KY2019:KY.Chr14.519	1.59E+02	blue	2
KY2019:KY.Chr14.549	1.34E+02	blue	2
KY2019:KY.Chr14.551	1.62E+02	blue	2
KY2019:KY.Chr14.559	2.91E+02	blue	2
KY2019:KY.Chr14.565	5.64E+02	blue	2
KY2019:KY.Chr14.571	1.87E+02	blue	2
KY2019:KY.Chr14.574	5.31E+02	blue	2
KY2019:KY.Chr14.577	2.06E+02	blue	2
KY2019:KY.Chr14.59	3.48E+02	blue	2
KY2019:KY.Chr14.608	2.32E+02	blue	2
KY2019:KY.Chr14.622	3.48E+02	blue	2
KY2019:KY.Chr14.623	2.43E+02	blue	2
KY2019:KY.Chr14.63	9.13E+01	blue	2
KY2019:KY.Chr14.630	4.06E+02	blue	2
KY2019:KY.Chr14.633	3.02E+02	blue	2
KY2019:KY.Chr14.637	1.25E+02	blue	2
KY2019:KY.Chr14.70	3.55E+02	blue	2
KY2019:KY.Chr14.72	1.76E+02	blue	2
KY2019:KY.Chr14.82	2.66E+02	blue	2
KY2019:KY.Chr14.86	1.40E+02	blue	2
KY2019:KY.Chr14.87	1.39E+02	blue	2
KY2019:KY.Chr14.88	2.66E+02	blue	2
KY2019:KY.Chr14.908	3.52E+02	blue	2
KY2019:KY.Chr14.924	1.66E+02	blue	2
KY2019:KY.Chr14.93	1.74E+02	blue	2
KY2019:KY.Chr14.944	9.10E+01	blue	2
KY2019:KY.Chr14.949	1.14E+02	blue	2
KY2019:KY.Chr14.959	1.78E+02	blue	2
KY2019:KY.Chr14.960	3.63E+02	blue	2
KY2019:KY.Chr14.988	1.09E+02	blue	2
KY2019:KY.Chr2.1	3.48E+02	blue	2
KY2019:KY.Chr2.1000	1.45E+02	blue	2
KY2019:KY.Chr2.1012	1.20E+02	blue	2
KY2019:KY.Chr2.1035	2.08E+02	blue	2
KY2019:KY.Chr2.1038	1.67E+02	blue	2
KY2019:KY.Chr2.1040	1.53E+02	blue	2
KY2019:KY.Chr2.1044	3.35E+02	blue	2
KY2019:KY.Chr2.1052	2.59E+02	blue	2
KY2019:KY.Chr2.1064	1.92E+02	blue	2
KY2019:KY.Chr2.1069	3.30E+02	blue	2
KY2019:KY.Chr2.1076	8.96E+01	blue	2
KY2019:KY.Chr2.1108	6.23E+02	blue	2
KY2019:KY.Chr2.1118	2.52E+02	blue	2
KY2019:KY.Chr2.1132	4.90E+02	blue	2
KY2019:KY.Chr2.1147	6.45E+01	blue	2
KY2019:KY.Chr2.1152	8.97E+01	blue	2
KY2019:KY.Chr2.1161	1.58E+02	blue	2
KY2019:KY.Chr2.1170	1.34E+02	blue	2
KY2019:KY.Chr2.1184	3.43E+02	blue	2
KY2019:KY.Chr2.1191	3.41E+02	blue	2
KY2019:KY.Chr2.1206	4.94E+02	blue	2
KY2019:KY.Chr2.1208	1.47E+02	blue	2
KY2019:KY.Chr2.1211	1.43E+02	blue	2
KY2019:KY.Chr2.1215	1.59E+02	blue	2
KY2019:KY.Chr2.1233	2.38E+02	blue	2
KY2019:KY.Chr2.1242	7.77E+01	blue	2
KY2019:KY.Chr2.1243	1.92E+02	blue	2
KY2019:KY.Chr2.1274	4.44E+02	blue	2
KY2019:KY.Chr2.1280	2.45E+02	blue	2
KY2019:KY.Chr2.1289	1.86E+02	blue	2
KY2019:KY.Chr2.1294	1.19E+02	blue	2
KY2019:KY.Chr2.1298	3.11E+02	blue	2
KY2019:KY.Chr2.13	5.93E+02	blue	2
KY2019:KY.Chr2.1334	3.09E+02	blue	2
KY2019:KY.Chr2.1361	4.71E+02	blue	2
KY2019:KY.Chr2.141	1.11E+02	blue	2
KY2019:KY.Chr2.1420	9.97E+01	blue	2
KY2019:KY.Chr2.1427	2.59E+02	blue	2
KY2019:KY.Chr2.1444	1.72E+02	blue	2
KY2019:KY.Chr2.1451	1.27E+02	blue	2
KY2019:KY.Chr2.1468	3.00E+02	blue	2
KY2019:KY.Chr2.1492	1.91E+02	blue	2
KY2019:KY.Chr2.1505	3.13E+02	blue	2
KY2019:KY.Chr2.1507	3.56E+02	blue	2
KY2019:KY.Chr2.1510	1.77E+02	blue	2
KY2019:KY.Chr2.1516	1.79E+02	blue	2
KY2019:KY.Chr2.1518	1.62E+02	blue	2
KY2019:KY.Chr2.1555	2.67E+02	blue	2
KY2019:KY.Chr2.1579	3.85E+02	blue	2
KY2019:KY.Chr2.1581	4.02E+02	blue	2
KY2019:KY.Chr2.1591	3.04E+02	blue	2
KY2019:KY.Chr2.164	2.87E+02	blue	2
KY2019:KY.Chr2.169	1.03E+02	blue	2
KY2019:KY.Chr2.170	2.94E+02	blue	2
KY2019:KY.Chr2.186	1.78E+02	blue	2
KY2019:KY.Chr2.2019	1.85E+02	blue	2
KY2019:KY.Chr2.2043	1.70E+02	blue	2
KY2019:KY.Chr2.2044	3.52E+02	blue	2
KY2019:KY.Chr2.2055	2.34E+02	blue	2
KY2019:KY.Chr2.2063	2.88E+02	blue	2
KY2019:KY.Chr2.2064	5.49E+02	blue	2
KY2019:KY.Chr2.2092	2.06E+02	blue	2
KY2019:KY.Chr2.2094	1.29E+02	blue	2
KY2019:KY.Chr2.2096	3.48E+02	blue	2
KY2019:KY.Chr2.210	2.76E+02	blue	2
KY2019:KY.Chr2.2104	3.85E+02	blue	2
KY2019:KY.Chr2.2127	2.43E+02	blue	2
KY2019:KY.Chr2.2128	9.96E+01	blue	2
KY2019:KY.Chr2.2136	3.81E+02	blue	2
KY2019:KY.Chr2.2140	1.03E+02	blue	2
KY2019:KY.Chr2.2145	3.48E+02	blue	2
KY2019:KY.Chr2.2147	2.26E+02	blue	2
KY2019:KY.Chr2.2163	2.75E+02	blue	2
KY2019:KY.Chr2.2186	5.29E+02	blue	2
KY2019:KY.Chr2.2192	1.77E+02	blue	2
KY2019:KY.Chr2.2211	3.65E+02	blue	2
KY2019:KY.Chr2.2219	1.40E+02	blue	2
KY2019:KY.Chr2.2235	8.84E+01	blue	2
KY2019:KY.Chr2.2238	1.62E+02	blue	2
KY2019:KY.Chr2.2254	3.19E+02	blue	2
KY2019:KY.Chr2.2258	2.27E+02	blue	2
KY2019:KY.Chr2.226	1.31E+02	blue	2
KY2019:KY.Chr2.2288	2.07E+02	blue	2
KY2019:KY.Chr2.2299	1.42E+02	blue	2
KY2019:KY.Chr2.2302	1.17E+02	blue	2
KY2019:KY.Chr2.2307	4.82E+02	blue	2
KY2019:KY.Chr2.2319	2.57E+02	blue	2
KY2019:KY.Chr2.2322	3.56E+02	blue	2
KY2019:KY.Chr2.2323	2.68E+02	blue	2
KY2019:KY.Chr2.393	2.15E+02	blue	2
KY2019:KY.Chr2.432	9.63E+01	blue	2
KY2019:KY.Chr2.433	1.85E+02	blue	2
KY2019:KY.Chr2.464	2.53E+02	blue	2
KY2019:KY.Chr2.471	2.67E+02	blue	2
KY2019:KY.Chr2.472	9.09E+01	blue	2
KY2019:KY.Chr2.49	3.48E+02	blue	2
KY2019:KY.Chr2.534	3.53E+02	blue	2
KY2019:KY.Chr2.538	1.80E+02	blue	2
KY2019:KY.Chr2.549	1.26E+02	blue	2
KY2019:KY.Chr2.559	3.38E+02	blue	2
KY2019:KY.Chr2.563	1.38E+02	blue	2
KY2019:KY.Chr2.6	5.73E+01	blue	2
KY2019:KY.Chr2.749	4.65E+02	blue	2
KY2019:KY.Chr2.763	2.57E+02	blue	2
KY2019:KY.Chr2.791	2.29E+02	blue	2
KY2019:KY.Chr2.793	1.04E+02	blue	2
KY2019:KY.Chr2.814	3.17E+02	blue	2
KY2019:KY.Chr2.826	2.30E+02	blue	2
KY2019:KY.Chr2.827	3.99E+02	blue	2
KY2019:KY.Chr2.839	1.90E+02	blue	2
KY2019:KY.Chr2.842	2.02E+02	blue	2
KY2019:KY.Chr2.852	1.25E+02	blue	2
KY2019:KY.Chr2.856	2.54E+02	blue	2
KY2019:KY.Chr2.865	2.87E+02	blue	2
KY2019:KY.Chr2.868	3.98E+02	blue	2
KY2019:KY.Chr2.875	2.14E+02	blue	2
KY2019:KY.Chr2.877	2.40E+02	blue	2
KY2019:KY.Chr2.879	3.27E+02	blue	2
KY2019:KY.Chr2.885	1.09E+02	blue	2
KY2019:KY.Chr2.894	4.74E+02	blue	2
KY2019:KY.Chr2.896	1.06E+02	blue	2
KY2019:KY.Chr2.903	2.11E+02	blue	2
KY2019:KY.Chr2.911	1.74E+02	blue	2
KY2019:KY.Chr2.924	3.41E+02	blue	2
KY2019:KY.Chr2.925	1.35E+02	blue	2
KY2019:KY.Chr2.926	4.03E+02	blue	2
KY2019:KY.Chr2.928	2.18E+02	blue	2
KY2019:KY.Chr2.929	2.23E+02	blue	2
KY2019:KY.Chr2.930	3.08E+02	blue	2
KY2019:KY.Chr2.934	7.47E+01	blue	2
KY2019:KY.Chr2.940	8.84E+01	blue	2
KY2019:KY.Chr2.942	2.89E+02	blue	2
KY2019:KY.Chr2.951	3.48E+02	blue	2
KY2019:KY.Chr2.959	3.42E+02	blue	2
KY2019:KY.Chr2.961	1.47E+02	blue	2
KY2019:KY.Chr2.963	3.37E+02	blue	2
KY2019:KY.Chr2.975	2.57E+02	blue	2
KY2019:KY.Chr2.977	1.59E+02	blue	2
KY2019:KY.Chr2.983	1.21E+02	blue	2
KY2019:KY.Chr2.984	5.65E+02	blue	2
KY2019:KY.Chr3.1001	9.76E+01	blue	2
KY2019:KY.Chr3.1010	3.86E+02	blue	2
KY2019:KY.Chr3.1036	3.11E+02	blue	2
KY2019:KY.Chr3.1037	2.33E+02	blue	2
KY2019:KY.Chr3.1038	3.05E+02	blue	2
KY2019:KY.Chr3.1039	2.81E+02	blue	2
KY2019:KY.Chr3.1049	2.47E+02	blue	2
KY2019:KY.Chr3.1052	1.86E+02	blue	2
KY2019:KY.Chr3.1058	4.87E+02	blue	2
KY2019:KY.Chr3.1060	1.54E+02	blue	2
KY2019:KY.Chr3.1074	2.99E+02	blue	2
KY2019:KY.Chr3.1078	5.23E+02	blue	2
KY2019:KY.Chr3.1089	1.43E+02	blue	2
KY2019:KY.Chr3.1093	3.93E+02	blue	2
KY2019:KY.Chr3.1100	3.41E+02	blue	2
KY2019:KY.Chr3.1116	1.36E+02	blue	2
KY2019:KY.Chr3.112	2.45E+02	blue	2
KY2019:KY.Chr3.1125	3.32E+02	blue	2
KY2019:KY.Chr3.1129	1.52E+02	blue	2
KY2019:KY.Chr3.1142	3.48E+02	blue	2
KY2019:KY.Chr3.1150	1.74E+02	blue	2
KY2019:KY.Chr3.1160	1.12E+02	blue	2
KY2019:KY.Chr3.1176	1.81E+02	blue	2
KY2019:KY.Chr3.1197	2.57E+02	blue	2
KY2019:KY.Chr3.1198	2.41E+02	blue	2
KY2019:KY.Chr3.1200	1.45E+02	blue	2
KY2019:KY.Chr3.121	1.72E+02	blue	2
KY2019:KY.Chr3.1215	1.94E+02	blue	2
KY2019:KY.Chr3.1238	2.06E+02	blue	2
KY2019:KY.Chr3.1239	2.64E+02	blue	2
KY2019:KY.Chr3.1242	1.51E+02	blue	2
KY2019:KY.Chr3.1243	1.40E+02	blue	2
KY2019:KY.Chr3.1247	2.54E+02	blue	2
KY2019:KY.Chr3.1257	3.48E+02	blue	2
KY2019:KY.Chr3.1261	1.35E+02	blue	2
KY2019:KY.Chr3.129	4.45E+02	blue	2
KY2019:KY.Chr3.1293	1.49E+02	blue	2
KY2019:KY.Chr3.131	2.25E+02	blue	2
KY2019:KY.Chr3.1333	1.48E+02	blue	2
KY2019:KY.Chr3.1345	2.22E+02	blue	2
KY2019:KY.Chr3.1346	1.01E+02	blue	2
KY2019:KY.Chr3.1361	2.33E+02	blue	2
KY2019:KY.Chr3.1367	1.14E+02	blue	2
KY2019:KY.Chr3.1372	1.28E+02	blue	2
KY2019:KY.Chr3.1388	8.42E+01	blue	2
KY2019:KY.Chr3.1389	3.71E+02	blue	2
KY2019:KY.Chr3.1396	3.95E+02	blue	2
KY2019:KY.Chr3.1407	5.39E+02	blue	2
KY2019:KY.Chr3.1408	1.05E+02	blue	2
KY2019:KY.Chr3.1417	2.98E+02	blue	2
KY2019:KY.Chr3.1425	3.09E+02	blue	2
KY2019:KY.Chr3.143	3.10E+02	blue	2
KY2019:KY.Chr3.1431	4.11E+02	blue	2
KY2019:KY.Chr3.1432	2.06E+02	blue	2
KY2019:KY.Chr3.1434	5.03E+02	blue	2
KY2019:KY.Chr3.1439	1.83E+02	blue	2
KY2019:KY.Chr3.1458	3.19E+02	blue	2
KY2019:KY.Chr3.1459	2.37E+02	blue	2
KY2019:KY.Chr3.1463	7.94E+01	blue	2
KY2019:KY.Chr3.1465	1.16E+02	blue	2
KY2019:KY.Chr3.1468	3.51E+02	blue	2
KY2019:KY.Chr3.1486	4.02E+02	blue	2
KY2019:KY.Chr3.1508	3.04E+02	blue	2
KY2019:KY.Chr3.1510	5.78E+02	blue	2
KY2019:KY.Chr3.1519	1.54E+02	blue	2
KY2019:KY.Chr3.1521	9.95E+01	blue	2
KY2019:KY.Chr3.1524	3.25E+02	blue	2
KY2019:KY.Chr3.1550	1.78E+02	blue	2
KY2019:KY.Chr3.1552	3.13E+02	blue	2
KY2019:KY.Chr3.1600	5.81E+01	blue	2
KY2019:KY.Chr3.1616	3.44E+02	blue	2
KY2019:KY.Chr3.1624	3.48E+02	blue	2
KY2019:KY.Chr3.1651	3.92E+02	blue	2
KY2019:KY.Chr3.1664	2.69E+02	blue	2
KY2019:KY.Chr3.167	3.48E+02	blue	2
KY2019:KY.Chr3.1682	3.03E+02	blue	2
KY2019:KY.Chr3.1683	3.16E+02	blue	2
KY2019:KY.Chr3.1694	4.62E+02	blue	2
KY2019:KY.Chr3.170	3.77E+02	blue	2
KY2019:KY.Chr3.1725	1.75E+02	blue	2
KY2019:KY.Chr3.1732	2.18E+02	blue	2
KY2019:KY.Chr3.174	1.63E+02	blue	2
KY2019:KY.Chr3.1741	1.58E+02	blue	2
KY2019:KY.Chr3.175	2.44E+02	blue	2
KY2019:KY.Chr3.176	2.34E+02	blue	2
KY2019:KY.Chr3.18	1.78E+02	blue	2
KY2019:KY.Chr3.187	9.79E+01	blue	2
KY2019:KY.Chr3.192	2.01E+02	blue	2
KY2019:KY.Chr3.200	1.85E+02	blue	2
KY2019:KY.Chr3.210	9.96E+01	blue	2
KY2019:KY.Chr3.231	2.76E+02	blue	2
KY2019:KY.Chr3.237	3.06E+02	blue	2
KY2019:KY.Chr3.24	2.07E+02	blue	2
KY2019:KY.Chr3.245	3.01E+02	blue	2
KY2019:KY.Chr3.296	3.50E+02	blue	2
KY2019:KY.Chr3.325	2.78E+02	blue	2
KY2019:KY.Chr3.326	2.53E+02	blue	2
KY2019:KY.Chr3.327	1.89E+02	blue	2
KY2019:KY.Chr3.333	1.50E+02	blue	2
KY2019:KY.Chr3.336	1.74E+02	blue	2
KY2019:KY.Chr3.341	1.54E+02	blue	2
KY2019:KY.Chr3.348	1.32E+02	blue	2
KY2019:KY.Chr3.368	2.45E+02	blue	2
KY2019:KY.Chr3.384	1.76E+02	blue	2
KY2019:KY.Chr3.385	5.55E+02	blue	2
KY2019:KY.Chr3.387	1.58E+02	blue	2
KY2019:KY.Chr3.397	1.09E+02	blue	2
KY2019:KY.Chr3.41	1.68E+02	blue	2
KY2019:KY.Chr3.425	3.62E+02	blue	2
KY2019:KY.Chr3.430	5.78E+02	blue	2
KY2019:KY.Chr3.435	1.31E+02	blue	2
KY2019:KY.Chr3.437	2.38E+02	blue	2
KY2019:KY.Chr3.444	1.39E+02	blue	2
KY2019:KY.Chr3.451	7.87E+01	blue	2
KY2019:KY.Chr3.464	1.32E+02	blue	2
KY2019:KY.Chr3.476	3.52E+02	blue	2
KY2019:KY.Chr3.481	1.01E+02	blue	2
KY2019:KY.Chr3.484	1.44E+02	blue	2
KY2019:KY.Chr3.485	3.23E+02	blue	2
KY2019:KY.Chr3.496	3.92E+02	blue	2
KY2019:KY.Chr3.505	2.96E+02	blue	2
KY2019:KY.Chr3.507	2.09E+02	blue	2
KY2019:KY.Chr3.519	3.50E+02	blue	2
KY2019:KY.Chr3.521	1.20E+02	blue	2
KY2019:KY.Chr3.532	9.79E+01	blue	2
KY2019:KY.Chr3.533	1.18E+02	blue	2
KY2019:KY.Chr3.54	3.48E+02	blue	2
KY2019:KY.Chr3.588	2.35E+02	blue	2
KY2019:KY.Chr3.59	3.48E+02	blue	2
KY2019:KY.Chr3.617	3.49E+02	blue	2
KY2019:KY.Chr3.619	2.99E+02	blue	2
KY2019:KY.Chr3.626	7.68E+01	blue	2
KY2019:KY.Chr3.628	2.88E+02	blue	2
KY2019:KY.Chr3.640	1.15E+02	blue	2
[truncated: 15,075 more rows]
