# Supplementary material for: Co-expression network analysis of environmental canalization in the ascidian Ciona
Source: BMC Ecol Evol. 2022 Apr 28;22:53. doi: 10.1186/s12862-022-02006-9 (PMC9052645; doi:10.1186/s12862-022-02006-9)
Supplement: Supplementary file 5 — Additional file 5: Table S7. List of 62 CNS_genes used for the analysis. [file 12862_2022_2006_MOESM5_ESM.csv]

Geneid	Ciona_annotation	Module	KYBlast_Pval
KY2019:KY.Chr5.86	Delta-like	22	3.48E-04
KY2019:KY.Chr9.311	islet	9	1.32E-05
KY2019:KY.Chr10.606	Ets	2	4.00E-145
KY2019:KY.Chr3.889	EphrinA-b/d	23	3.00E-125
KY2019:KY.Chr11.146	Delta-like	9	1.50E-06
KY2019:KY.Chr10.1368	hedgehog	17	3.32E-09
KY2019:KY.Chr3.298	Delta-like	23	6.25E-11
KY2019:KY.Chr3.888	EphrinA-b/d	2	7.32E-12
KY2019:KY.Chr3.887	EphrinA-b/d	24	1.16E-13
KY2019:KY.Chr10.1394	Delta-like	19	7.88E-15
KY2019:KY.Chr1.28	hairy-b	2	3.94E-18
KY2019:KY.Chr4.548	Pax3/7	19	1.45E-18
KY2019:KY.Chr11.892	Unc4-A	23	1.04E-25
KY2019:KY.Chr6.427	Neurogenin	7	3.10E-26
KY2019:KY.Chr1.737	Delta-like	19	9.37E-27
KY2019:KY.Chr5.496	FGF8/17/18	23	7.10E-28
KY2019:KY.Chr5.1039	Delta-like	9	9.87E-29
KY2019:KY.Chr6.480	Emc	23	7.90E-33
KY2019:KY.Chr10.622	Mnx	16	1.02E-33
KY2019:KY.Chr14.625	Cdx	24	1.59E-34
KY2019:KY.Chr1.2456	Hox3	5	2.10E-37
KY2019:KY.Chr2.1417	msxb	23	9.88E-40
KY2019:KY.Chr4.450	BMP4	23	4.58E-41
KY2019:KY.Chr3.580	hairy-b	19	4.28E-41
KY2019:KY.Chr7.532	en	8	2.01E-41
KY2019:KY.Chr1.2598	Hox5	18	1.28E-41
KY2019:KY.Chr2.1217	FGF9/16/20	23	1.18E-44
KY2019:KY.Chr1.1189	Hox1	18	3.34E-45
KY2019:KY.Chr11.347	IrxC	18	2.72E-46
KY2019:KY.Chr14.181	Arix(phox2a/b)	20	1.40E-46
KY2019:KY.Chr4.867	Otx	22	5.90E-47
KY2019:KY.Chr3.1404	IrxC	15	3.40E-48
KY2019:KY.Chr11.343	IrxC	24	6.06E-49
KY2019:KY.Chr1.559	SoxB1	23	8.90E-51
KY2019:KY.Chr5.106	Unc4-A	15	6.99E-51
KY2019:KY.Chr1.1234	hairy-b	24	3.92E-52
KY2019:KY.Chr11.1070	Ets	1	2.40E-57
KY2019:KY.Chr8.661	FoxD	24	5.64E-58
KY2019:KY.Chr8.660	FoxD	24	2.15E-58
KY2019:KY.Chr3.1382	snail	11	5.95E-59
KY2019:KY.Chr5.29	NK6	2	5.00E-62
KY2019:KY.Chr6.28	ZIC3(macho)	23	2.90E-64
KY2019:KY.Chr11.460	Tbx2/3	2	2.55E-66
KY2019:KY.Chr9.589	Lmx	22	3.75E-67
KY2019:KY.Chr9.594	Lmx	24	1.21E-67
KY2019:KY.Chr12.443	Pax2/5/8	19	6.27E-70
KY2019:KY.Chr11.406	FoxA	3	2.31E-72
KY2019:KY.Chr6.30	ZIC3(macho)	17	1.42E-76
KY2019:KY.Chr6.685	Pax2/5/8	10	4.14E-77
KY2019:KY.Chr6.27	ZIC3(macho)	17	3.78E-77
KY2019:KY.Chr1.1698	ZIC3(macho)	1	1.50E-83
KY2019:KY.Chr12.632	HNF6	24	2.94E-86
KY2019:KY.Chr8.497	hedgehog	13	3.25E-90
KY2019:KY.Chr2.851	POU4	10	1.24E-94
KY2019:KY.Chr4.716	Pax3/7	9	8.32E-101
KY2019:KY.Chr8.1185	Wnt7	23	3.93E-105
KY2019:KY.Chr13.449	Lhx3	24	1.35E-110
KY2019:KY.Chr4.1104	Tbx2/3	23	1.47E-113
KY2019:KY.Chr7.440	Gli	24	6.96E-117
KY2019:KY.Chr4.449	BMP2/4	23	9.67E-122
KY2019:KY.Chr10.303	Pax3/7	5	3.44E-129
KY2019:KY.Chr14.1158	Delta-like	23	2.38E-137
