# Supplementary material for: Co-expression network analysis of environmental canalization in the ascidian Ciona
Source: BMC Ecol Evol. 2022 Apr 28;22:53. doi: 10.1186/s12862-022-02006-9 (PMC9052645; doi:10.1186/s12862-022-02006-9)
Supplement: Supplementary file 6 — Additional file 6: Table S8. Summary of number of CNS_genes in each module. [file 12862_2022_2006_MOESM6_ESM.csv]

Module	Number_CNS_genes
1	2
2	5
3	1
4	0
5	2
6	0
7	1
8	1
9	4
10	2
11	1
12	1
13	1
14	0
15	2
16	1
17	3
18	3
19	5
20	1
21	0
22	3
23	14
24	10
