# Supplementary material for: Co-expression network analysis of environmental canalization in the ascidian Ciona
Source: BMC Ecol Evol. 2022 Apr 28;22:53. doi: 10.1186/s12862-022-02006-9 (PMC9052645; doi:10.1186/s12862-022-02006-9)
Supplement: Supplementary file 7 — Additional file 7: Table S9. Correlation coefficient of between CNS_genes and MDBGs. [file 12862_2022_2006_MOESM7_ESM.csv]

Geneid	KY2019:KY.Chr1.559	KY2019:KY.Chr11.892	KY2019:KY.Chr5.496	KY2019:KY.Chr4.449	KY2019:KY.Chr4.450	KY2019:KY.Chr6.28	KY2019:KY.Chr6.480	KY2019:KY.Chr8.1185	KY2019:KY.Chr4.1104	KY2019:KY.Chr3.889	KY2019:KY.Chr3.298	KY2019:KY.Chr2.1417	KY2019:KY.Chr2.1217	KY2019:KY.Chr14.1158	KY2019:KY.Chr1.1234	KY2019:KY.Chr11.343	KY2019:KY.Chr3.887	KY2019:KY.Chr12.632	KY2019:KY.Chr14.625	KY2019:KY.Chr13.449	KY2019:KY.Chr8.660	KY2019:KY.Chr7.440	KY2019:KY.Chr8.661	KY2019:KY.Chr9.594	KY2019:KY.Chr10.606	KY2019:KY.Chr5.29	KY2019:KY.Chr11.460	KY2019:KY.Chr3.888	KY2019:KY.Chr1.28	KY2019:KY.Chr9.589	KY2019:KY.Chr5.86	KY2019:KY.Chr4.867	KY2019:KY.Chr1.1698	KY2019:KY.Chr11.1070	KY2019:KY.Chr1.2456	KY2019:KY.Chr1.2598	KY2019:KY.Chr1.1189	KY2019:KY.Chr1.737	KY2019:KY.Chr10.1368	KY2019:KY.Chr10.1394	KY2019:KY.Chr10.303	KY2019:KY.Chr10.622	KY2019:KY.Chr11.146	KY2019:KY.Chr11.347	KY2019:KY.Chr11.406	KY2019:KY.Chr12.443	KY2019:KY.Chr14.181	KY2019:KY.Chr2.851	KY2019:KY.Chr3.1382
Module	23	23	23	23	23	23	23	23	23	23	23	23	23	23	24	24	24	24	24	24	24	24	24	24	2	2	2	2	2	22	22	22	1	1	5	18	18	19	17	19	5	16	9	18	3	19	20	10	11
KY2019:KY.Chr14.407	0.65333393	0.78335898	0.74836595	0.93366643	0.49515392	0.89438715	0.91472025	0.94611039	0.64904027	0.56383289	0.94262121	0.87290291	0.73546702	0.7805799	0.53613118	0.38136073	0.43198963	0.13761081	0.48711082	0.05149381	0.2102683	0.71271896	0.42555687	0.50435851	0.41908143	0.40678213	0.29408826	0.34114339	0.18090611	0.22424317	0.07492733	0.03364588	0.27164351	0.7040069	0.27258619	0.02035647	0.07789786	0.2115573	0.46792976	0.3663381	0.1482094	0.40578159	0.40000969	0.35892948	0.37964617	0.76821514	0.28486498	0.65306868	0.11755325
KY2019:KY.Chr2.1046	0.660554769	0.868307726	0.754436725	0.953707666	0.561280678	0.824904232	0.955286594	0.952605913	0.631950074	0.632818326	0.934797966	0.897236326	0.703530695	0.816883099	0.456612303	0.31182614	0.370817118	0.130853276	0.410402191	0.055741217	0.163427135	0.66305864	0.412171637	0.446532203	0.478591517	0.490798858	0.308321132	0.319558493	0.274975093	0.162585262	0.048142799	0.004695129	0.230933896	0.644891099	0.342189394	0.08060797	0.007209157	0.338465295	0.384969801	0.50208009	0.17953435	0.432561249	0.479644419	0.288336972	0.458088821	0.831671971	0.231412624	0.608841876	0.161784669
KY2019:KY.Chr2.1529	0.526497231	0.874074828	0.552569823	0.867592691	0.647220885	0.692081031	0.889614048	0.943795904	0.692154038	0.616435735	0.849929807	0.905199628	0.764327924	0.705649464	0.198239968	0.027016055	0.109376439	0.156983571	0.172346607	0.257940383	0.107551891	0.455627153	0.12934893	0.180747387	0.296912215	0.498842966	0.233665661	0.290837787	0.406937684	0.00217653	0.026801215	0.087362597	0.457018321	0.711356787	0.441282279	0.349896282	0.282192272	0.398375868	0.222007171	0.541659573	0.339711715	0.551479787	0.610245569	0.08545542	0.555742772	0.889001784	0.008486744	0.374124623	0.067123626
KY2019:KY.Chr2.2295	0.61830522	0.82019157	0.68273271	0.902109	0.55226768	0.82860569	0.94020557	0.99061172	0.71417916	0.66847761	0.83390782	0.91341736	0.76006291	0.69635394	0.47540431	0.28265482	0.27321132	0.17111975	0.46935409	0.01197874	0.2257234	0.69704393	0.40470912	0.48416061	0.51569924	0.48318642	0.21539855	0.25602349	0.26549509	0.17059173	0.12971469	0.02129727	0.23152313	0.69403102	0.48999922	0.10407376	0.0245288	0.40253613	0.23846982	0.50771033	0.28140864	0.51872739	0.59806669	0.34740588	0.29626562	0.87206149	0.28686168	0.52773563	0.19298905
KY2019:KY.Chr6.691	0.66457262	0.7914689	0.70114404	0.92812221	0.59630284	0.8297627	0.89696927	0.9171707	0.69048352	0.58876917	0.93782486	0.89755881	0.78045161	0.78917881	0.40067549	0.24071455	0.32674832	0.02442516	0.36875188	0.10081606	0.02715779	0.56831596	0.2683378	0.348202	0.26061065	0.33215272	0.21361962	0.26893673	0.17145906	0.07125252	0.05737799	0.10688494	0.36166698	0.7501798	0.19819016	0.09827554	0.065357	0.23877767	0.49760624	0.38862679	0.10997442	0.48472995	0.36382729	0.29057665	0.49400143	0.7937292	0.19181949	0.54655652	0.132988
KY2019:KY.Chr7.688	0.49320861	0.89970297	0.65133556	0.86588928	0.45891734	0.72183878	0.91350718	0.9360515	0.51285577	0.56909568	0.84673959	0.81282081	0.57249352	0.72885001	0.38727415	0.2670929	0.30949428	0.16046203	0.3114058	0.05083796	0.20738515	0.66805036	0.43610738	0.42395573	0.64084216	0.70145562	0.44185649	0.43544162	0.49098149	0.26286222	0.24232346	0.17838185	0.21195989	0.50057667	0.5653996	0.21351413	0.03664386	0.39775921	0.13849324	0.57680139	0.3841728	0.33901153	0.6669513	0.13071234	0.42655482	0.81941536	0.10953245	0.56872295	0.05122479
KY2019:KY.Chr8.798	0.675755974	0.750809049	0.685591901	0.913249321	0.609406882	0.828803324	0.872451386	0.896971034	0.716033903	0.583702181	0.922792838	0.895174234	0.806826099	0.770366104	0.391850122	0.223382015	0.309265077	0.057170977	0.372864671	0.105201355	0.004236839	0.537536687	0.22752461	0.326300674	0.187654687	0.257768643	0.157397773	0.225557974	0.11113745	0.032487547	0.103857533	0.156727052	0.382928241	0.78375586	0.143003669	0.081194725	0.075304093	0.213303045	0.535005495	0.348716432	0.069387856	0.510777064	0.314372846	0.315739624	0.482071965	0.776949569	0.204482062	0.519123476	0.147756947
KY2019:KY.Chr8.888	0.521647995	0.872478567	0.647473201	0.893514726	0.497916148	0.772233648	0.897283214	0.936123105	0.56434334	0.521042106	0.926495094	0.839119274	0.657517434	0.767213197	0.357164639	0.231886315	0.324933937	0.001463185	0.273664126	0.098024565	0.073462492	0.609302397	0.322298142	0.345606821	0.443946483	0.583482866	0.413366205	0.447739529	0.41616677	0.206331931	0.145282917	0.093076653	0.36469303	0.618141682	0.404111564	0.23446872	0.074806166	0.271960025	0.307913644	0.467320422	0.311994587	0.365043224	0.544606464	0.120132556	0.523150521	0.796532859	0.055954084	0.572525925	0.007853441
KY2019:KY.Chr9.550	0.711145613	0.850316547	0.765101289	0.958950008	0.611374043	0.831552686	0.97195919	0.966138198	0.702579813	0.706672141	0.894983155	0.934900487	0.75369116	0.794502856	0.47674661	0.303720852	0.327690667	0.172192254	0.468048047	0.047138476	0.187970308	0.665970583	0.415845073	0.471188219	0.476012361	0.429327118	0.203863377	0.215653155	0.205017355	0.107955845	0.003128203	0.06321254	0.184332543	0.682186775	0.355899399	0.035690958	0.01682646	0.40581148	0.366230182	0.530246398	0.148338256	0.515526786	0.488820794	0.372708796	0.390984738	0.869945438	0.313389377	0.567276487	0.259919538
KY2019:KY.Chr9.613	0.58888532	0.87539117	0.68524958	0.90918621	0.54487248	0.78656083	0.94703998	0.97646518	0.64307375	0.64628493	0.86167738	0.89223834	0.69688212	0.73779189	0.42447421	0.26210226	0.28508788	0.1454033	0.39000389	0.04703139	0.18878064	0.67033491	0.40349786	0.44074283	0.55091756	0.56931585	0.30472864	0.32245311	0.35986725	0.18198304	0.14391387	0.05756824	0.23358848	0.62630465	0.5026945	0.15651483	0.05130387	0.41313291	0.22011102	0.55442413	0.30760234	0.46078635	0.61899081	0.25139251	0.38912694	0.8683696	0.20364466	0.54403333	0.14625764
KY2019:KY.UAContig33.6	0.52229783	0.867673324	0.66939746	0.894367855	0.460170031	0.793158853	0.904647732	0.943633832	0.547090167	0.518676791	0.921393261	0.828400549	0.635650062	0.762749349	0.413057137	0.289772363	0.365133289	0.077443868	0.325845519	0.036890311	0.153005765	0.666279635	0.390759755	0.411826731	0.51343591	0.60995327	0.437662092	0.464928108	0.414002192	0.262502271	0.192572868	0.144041161	0.313534476	0.593095077	0.434088637	0.194362433	0.015377272	0.271244839	0.291969185	0.465371804	0.32024664	0.336155925	0.557799386	0.15479421	0.471010989	0.78688504	0.102871306	0.612141229	0.000518691
KY2019:KY.UAContig36.20	0.470958366	0.900129616	0.593707751	0.865009701	0.513566196	0.710211279	0.891162257	0.936481163	0.555322092	0.535624377	0.881922765	0.834333244	0.637800491	0.732710966	0.283039877	0.156128377	0.243725847	0.030561291	0.203668568	0.1543863	0.034455704	0.566400365	0.280722049	0.288391815	0.470576828	0.647009231	0.417583256	0.44618072	0.501477027	0.179478793	0.17508934	0.100945689	0.377168654	0.586506109	0.497191174	0.3174385	0.149804883	0.342504003	0.195478378	0.532872159	0.391265026	0.385056107	0.635487744	0.047821622	0.537362302	0.827682456	0.009649081	0.5059132	0.019686154
KY2019:KY.UAContig47.11	0.516343602	0.882147366	0.635202259	0.889738589	0.512370794	0.761396634	0.905094164	0.94850128	0.581306992	0.544517275	0.906877427	0.850855769	0.666496444	0.751689001	0.345007347	0.210909166	0.291885464	0.006363154	0.270595679	0.107192845	0.075126198	0.606931797	0.316969416	0.341320906	0.46266354	0.599124763	0.39653436	0.430402495	0.43370222	0.194357706	0.155776588	0.08902407	0.359461965	0.620101189	0.449370529	0.253084748	0.097486928	0.311824248	0.262287155	0.497086582	0.340159329	0.39123795	0.586678885	0.118526565	0.507653479	0.82086925	0.056308215	0.547171715	0.00781979
KY2019:KY.UAContig7.13	0.56604765	0.88928843	0.68254916	0.91587675	0.52891743	0.77797808	0.92817433	0.94998779	0.58772116	0.57801903	0.92018185	0.86567125	0.66758234	0.78302715	0.3814345	0.24817302	0.32375872	0.05736965	0.31327983	0.09510105	0.10951646	0.62829223	0.35935272	0.37893222	0.48535054	0.57933977	0.38001817	0.39963302	0.39357925	0.18751684	0.12251015	0.0674647	0.30428781	0.61408815	0.41984213	0.19570587	0.06584534	0.33056781	0.29806781	0.51313481	0.28788193	0.39704506	0.55691891	0.16814514	0.50031968	0.82739301	0.11201283	0.57438902	0.06152755
KY2019:KY.UAContig7.31	0.56648304	0.88514207	0.67450601	0.91551314	0.54120862	0.77111703	0.91808271	0.93830064	0.58812253	0.5652449	0.93185808	0.86418274	0.67485671	0.79154226	0.3555598	0.22572324	0.31743882	0.01075737	0.28473265	0.12409037	0.06327748	0.59663479	0.32217003	0.3429809	0.43496829	0.55551949	0.37482171	0.39936212	0.38554568	0.1625196	0.09142449	0.0415441	0.33722655	0.6272315	0.37942119	0.2094554	0.08767377	0.30857752	0.3299634	0.49680352	0.2695198	0.39909701	0.52735836	0.1486504	0.53658083	0.81874048	0.08435851	0.56415153	0.04755463
[truncated: 13 more columns]
