# Supplementary material for: Co-expression network analysis of environmental canalization in the ascidian Ciona
Source: BMC Ecol Evol. 2022 Apr 28;22:53. doi: 10.1186/s12862-022-02006-9 (PMC9052645; doi:10.1186/s12862-022-02006-9)
Supplement: Supplementary file 8 — Additional file 8: Table S10. Correlation coefficient of between MDBGs. [file 12862_2022_2006_MOESM8_ESM.csv]

KY2019:KY.Chr6.691	KY2019:KY.Chr14.407	KY2019:KY.Chr2.2295	KY2019:KY.Chr7.688	KY2019:KY.Chr8.798	KY2019:KY.Chr8.888	KY2019:KY.Chr9.550	KY2019:KY.Chr2.1529	KY2019:KY.Chr2.1046	KY2019:KY.Chr9.613	KY2019:KY.UAContig7.13	KY2019:KY.UAContig7.31	KY2019:KY.UAContig33.6	KY2019:KY.UAContig36.20	KY2019:KY.UAContig47.11
0.98020508	0.987631506	0.95803077	0.91682848	0.96627292	0.96736577	0.97766167	0.92924473	0.98763151	0.95639133	0.97119709	0.97169174	0.96934928	0.93654035	0.96195404
0.969620183	0.929244731	0.972889394	0.956356956	0.947521414	0.981756433	0.991496815	0.953678676	0.953678676	0.982643798	0.991331076	0.988474209	0.984302176	0.966199714	0.981773435
0.952979779	0.95803077	0.933259928	0.922004488	0.936371281	0.971717617	0.940273425	0.93325993	0.97288939	0.949366392	0.970014747	0.975903943	0.955342756	0.976075354	0.976073754
0.91866403	0.98020508	0.91866403	0.95934702	0.89317727	0.94378304	0.98623722	0.95297978	0.96962018	0.99208819	0.96374717	0.94908858	0.95682928	0.94198553	0.95535676
0.86847804	0.91682848	0.95934702	0.86847804	0.99654629	0.95894628	0.95555306	0.92200449	0.95635696	0.9206872	0.95546068	0.96759885	0.94372984	0.92677399	0.9499115
0.996546293	0.966272919	0.893177269	0.825579399	0.8255794	0.96094203	0.94338541	0.936371281	0.947521414	0.98485376	0.97450337	0.95839781	0.9768002	0.97512206	0.97207781
0.958946279	0.96736577	0.943783039	0.960942033	0.933665272	0.933665272	0.935656536	0.971717617	0.981756433	0.889395939	0.928110425	0.944054757	0.913906914	0.895516684	0.922391268
0.955553057	0.977661674	0.986237219	0.943385406	0.935656536	0.95382154	0.95382154	0.940273425	0.991496815	0.96803041	0.996370864	0.998292115	0.996120262	0.992554148	0.99827252
0.9206872	0.95639133	0.99208819	0.98485376	0.88939594	0.96803041	0.98345754	0.94936639	0.9826438	0.983457544	0.972384309	0.965052075	0.959781335	0.940191529	0.958627736
0.943729844	0.969349278	0.956829275	0.976800196	0.913906914	0.996120262	0.959781335	0.955342756	0.984302176	0.979005998	0.98431432	0.97147504	0.979006	0.97150216	0.9781968
0.926773995	0.936540349	0.941985528	0.975122055	0.895516684	0.992554148	0.940191529	0.976075354	0.966199714	0.971502164	0.996857391	0.993281945	0.989824906	0.989824906	0.996462292
0.949911496	0.96195404	0.955356757	0.972077811	0.922391268	0.99827252	0.958627736	0.976073754	0.981773435	0.978196804	0.991397236	0.989628276	0.996462291	0.996669666	0.996669666
0.95546068	0.97119709	0.96374717	0.97450337	0.92811043	0.99637086	0.97238431	0.97001475	0.99133108	0.98431432	0.997861296	0.996801505	0.99685739	0.99139724	0.9978613
0.96759885	0.97169174	0.94908858	0.95839781	0.94405476	0.99829211	0.96505208	0.97590394	0.98847421	0.97147504	0.99765491	0.99765491	0.99328194	0.98962828	0.9968015
